# Supplementary material for: DE-PASS Best Evidence Statement (BESt): Determinants of self-report physical activity and sedentary behaviours in children in settings: A systematic review and meta-analyses
Source: PLoS One. 2024 Nov 25;19(11):e0309890. doi: 10.1371/journal.pone.0309890 (PMC11588252; doi:10.1371/journal.pone.0309890)
Supplement: S1 Data — (XLSX) [file pone.0309890.s004.xlsx]

## Sheet: DE-PASS excluded studies
Title	Authors	Published Year	Journal	DOI	Exclusion reasons
Impact of the Supporting Physical Activity in the Childcare Environment (SPACE) intervention on preschoolers' physical activity levels and sedentary time: a single-blind cluster randomized controlled trial	Tucker, P; Vanderloo, LM; Johnson, AM; Burke, SM; Irwin, JD; Gaston, A; Driediger, M; Timmons, BW	2017	INTERNATIONAL JOURNAL OF BEHAVIORAL NUTRITION AND PHYSICAL ACTIVITY	10.1186/s12966-017-0579-7	Wrong study design
Effect and cost of an after-school dance programme on the physical activity of 11-12 year old girls: The Bristol Girls Dance Project, a school-based cluster randomised controlled trial	Jago, R; Edwards, MJ; Sebire, SJ; Tomkinson, K; Bird, EL; Banfield, K; May, T; Kesten, JM; Cooper, AR; Powell, JE; Blair, PS	2015	INTERNATIONAL JOURNAL OF BEHAVIORAL NUTRITION AND PHYSICAL ACTIVITY	10.1186/s12966-015-0289-y	Wrong duration
An RCT to Facilitate Implementation of School Practices Known to Increase Physical Activity	Sutherland, RL; Nathan, NK; Lubans, DR; Cohen, K; Davies, LJ; Desmet, C; Cohen, J; McCarthy, NJ; Butler, P; Wiggers, J; Wolfenden, L	2017	AMERICAN JOURNAL OF PREVENTIVE MEDICINE	10.1016/j.amepre.2017.08.009	Wrong study design
Contribution of physical education classes to daily physical activity levels of adolescents	Sanz-Martin, D; Ruiz-Tendero, G; Fernandez-Garcia, E	2021	PHYSICAL ACTIVITY REVIEW	10.16926/par.2021.09.18	Wrong study design
Parents' physical activity behaviors and children's physical activity	Mota, J	1998	JOURNAL OF HUMAN MOVEMENT STUDIES		Wrong study design
Assessment of a Mobile Game ("MobileKids Monster Manor") to Promote Physical Activity Among Children		2015	Games for health journal	10.1089/g4h.2014.0095	Determinant(s) not measured/measured only at one time point
Standing desks in a grade 4 classroom over the full school year		2019	International journal of environmental research and public health	10.3390/ijerph16193590	Determinant(s) not measured/measured only at one time point
Translatability of a wearable technology intervention to increase adolescent physical activity: mixed methods implementation evaluation		2020	Journal of medical Internet research	10.2196/13573	Wrong study design
Physical Activity and Academic Performance: Genetic and Environmental Associations	Aaltonen, S.; Latvala, A.; Jelenkovic, A.; Rose, R. J.; Kujala, U. M.; Kaprio, J.; Silventoinen, K.	2020	Medicine and science in sports and exercise	https://dx.doi.org/10.1249/MSS.0000000000002124	Determinants not modifiable
No associations between objectively measured physical activity and spinal pain in 11-15-year-old Danes	Aartun, E.; Hartvigsen, J.; Boyle, E.; Hestbaek, L.	2016	European journal of pain (London, England)	https://dx.doi.org/10.1002/ejp.746	PA/SB not an outcome
Ecological correlates of physical activity in youth: Importance of parents, friends, physical education teachers and geographical localization	Abarca-Sos, Alberto; Bois, Julien E.; Zaragoza, Javier; Generelo, Eduardo; Julian, Jose A.	2013	INTERNATIONAL JOURNAL OF SPORT PSYCHOLOGY		Wrong study design
Cross-sectional and Longitudinal Associations Between Parents' and Preschoolers' Physical Activity and Television Viewing: The HAPPY Study	Abbott, G.; Hnatiuk, J.; Timperio, A.; Salmon, J.; Best, K.; Hesketh, K. D.	2016	Journal of physical activity & health	https://dx.doi.org/10.1123/jpah.2015-0136	Wrong mean age
The impact of life stresses on physical activity participation during adolescence: A 5-year longitudinal study	Abi Nader, P.; Ward, S.; Eltonsy, S.; Belanger, M.	2018	Preventive medicine	https://dx.doi.org/10.1016/j.ypmed.2018.08.030	Wrong PAB/SB measurement method
Fun, influence and competence-a mixed methods study of prerequisites for high school students' participation in physical education	Abildsnes, E.; Rohde, G.; Berntsen, S.; Stea, T. H.	2017	BMC public health	10.1186/s12889-017-4154-6	Determinant(s) not measured/measured only at one time point
Effect of a school-based intervention on physical activity: cluster-randomized trial	Aburto, N. J.; Fulton, J. E.; Safdie, M.; Duque, T.; Bonvecchio, A.; Rivera, J. A.	2011	Medicine and science in sports and exercise	https://dx.doi.org/10.1249/MSS.0b013e318217ebec	PAB/SB measured only at one time point
School Food and Physical Activity Environment: A Longitudinal Analysis of Four School Districts in New Jersey	Acciai, F.; Yedidia, M. J.; DeWeese, R. S.; Martinelli, S.; Ohri-Vachaspati, P.	2019	The Journal of adolescent health : official publication of the Society for Adolescent Medicine	https://dx.doi.org/10.1016/j.jadohealth.2019.01.006	PA/SB not an outcome
A School-Based, Peer-Led, Social Marketing Intervention To Engage Spanish Adolescents in a Healthy Lifestyle ("We Are Cool"-Som la Pera Study): a Parallel-Cluster Randomized Controlled Study	Aceves-Martins, M.; LlauradÃ³, E.; Tarro, L.; MoriÃ±a, D.; Papell-Garcia, I.; Prades-Tena, J.; Kettner-HÃ¸eberg, H.; PuiggrÃ²s, F.; Arola, L.; Davies, A.; et al.,	2017	Childhood obesity (Print)	10.1089/chi.2016.0216	Determinant(s) not measured/measured only at one time point
Does Playing Sports Video Games Predict Increased Involvement in Real-Life Sports Over Several Years Among Older Adolescents and Emerging Adults?	Adachi, P. J. C.; Willoughby, T.	2016	Journal of youth and adolescence	10.1007/s10964-015-0312-2	Wrong mean age
Adaptive goal setting and financial incentives: a 2 Ã— 2 factorial randomized controlled trial to increase adults' physical activity	Adams, M. A.; Hurley, J. C.; Todd, M.; Bhuiyan, N.; Jarrett, C. L.; Tucker, W. J.; Hollingshead, K. E.; Angadi, S. S.	2017	BMC public health	10.1186/s12889-017-4197-8	Wrong mean age
Can dance exergaming contribute to improving physical activity levels in elementary school children?	Adkins, M.; Brown, G. A.; Heelan, K.; Ansorge, C.; Shaw, B. S.; Shaw, I.	2013	African Journal for Physical, Health Education, Recreation & Dance		Determinant(s) not measured/measured only at one time point
Association of light exposure on physical activity and sedentary time in young people	Aggio, D.; Smith, L.; Fisher, A.; Hamer, M.	2015	International journal of environmental research and public health	https://dx.doi.org/10.3390/ijerph120302941	PAB/SB measured only at one time point
Context-Specific Associations of Physical Activity and Sedentary Behavior With Cognition in Children	Aggio, D.; Smith, L.; Fisher, A.; Hamer, M.	2016	American journal of epidemiology	https://dx.doi.org/10.1093/aje/kww031	PA/SB not an outcome
Points-Based Reward Systems in Gamification Impact Children's Physical Activity Strategies and Psychological Needs	Ahn, S. J. G.; Johnsen, K.; Ball, C.	2019	Health education & behavior : the official publication of the Society for Public Health Education	https://dx.doi.org/10.1177/1090198118818241	Determinant(s) not measured/measured only at one time point
Using Virtual Pets to Promote Physical Activity in Children: An Application of the Youth Physical Activity Promotion Model	Ahn, S. J. G.; Johnsen, K.; Robertson, T.; Moore, J.; Brown, S.; Marable, A.; Basu, A.	2015	Journal of health communication	https://dx.doi.org/10.1080/10810730.2015.1018597	Determinant(s) not measured/measured only at one time point
Gamified physical activation of young men - a Multidisciplinary Population-Based Randomized Controlled Trial (MOPO study)	Ahola, R.; Pyky, R.; Jamsa, T.; Mantysaari, M.; Koskimaki, H.; Ikaheimo, T. M.; Huotari, M. L.; Roning, J.; Heikkinen, H. I.; Korpelainen, R.	2013	BMC public health	10.1186/1471-2458-13-32	Wrong study design
Physical activity from adolescence to young adulthood: patterns of change, and their associations with activity domains and sedentary time	Aira, T.; Vasankari, T.; Heinonen, O. J.; Korpelainen, R.; Kotkajuuri, J.; Parkkari, J.; Savonen, K.; Uusitalo, A.; Valtonen, M.; Villberg, J.; Vaha-Ypya, H.; Kokko, S. P.	2021	The international journal of behavioral nutrition and physical activity	https://dx.doi.org/10.1186/s12966-021-01130-x	Determinant(s) not measured/measured only at one time point
Longitudinal data from a school-based intervention - The ACORDA project	Aires, L.; Silva, G.; Alves, A. I.; Medeiros, A. F.; Nascimento, H.; Magalhaes, C.; Martins, C.; Pereira, P. R.; Santos-Silva, A.; Belo, L.; Mota, J.	2015	RETOS-NUEVAS TENDENCIAS EN EDUCACION FISICA DEPORTE Y RECREACION		Wrong study design
Exercise intervention and cardiovascular risk factors in obese children. Comparison between obese youngsters taking part in a physical activity school-based programme with and without individualised diet counselling: the ACORDA project	Aires, L.; Silva, G.; Martins, C.; Marques, E.; Lagoa, M. J.; Ribeiro, J. C.; Rego, C.; Nascimento, H.; Pereira, P. R.; Santos-Silva, A.; Belo, L.; Mota, J.	2016	Annals of human biology	https://dx.doi.org/10.3109/03014460.2015.1059889	Determinant(s) not measured/measured only at one time point
Enhancing Motor Competence and Physical Activity in Kindergarten	Aivazidis, D.; Venetsanou, F.; Aggeloussis, N.; Gourgoulis, V.; Kambas, A.	2019	Journal of physical activity & health	https://dx.doi.org/10.1123/jpah.2018-0260	data cannot be retrieved after contacting authors
Individual and social determinants of multiple chronic disease behavioral risk factors among youth	Alamian, A.; Paradis, G.	2012	BMC public health	https://dx.doi.org/10.1186/1471-2458-12-224	PA/SB not an outcome
Effects of locomotor skill program on minority preschoolers' physical activity levels	Alhassan, S.; Nwaokelemeh, O.; Ghazarian, M.; Roberts, J.; Mendoza, A.; Shitole, S.	2012	Pediatric exercise science		Wrong mean age
Feasibility and Effects of Short Activity Breaks for Increasing Preschool-Age Children's Physical Activity Levels	Alhassan, S.; Nwaokelemeh, O.; Mendoza, A.; Shitole, S.; Puleo, E.; Pfeiffer, K. A.; Whitt-Glover, M. C.	2016	The Journal of school health	https://dx.doi.org/10.1111/josh.12403	Determinant(s) not measured/measured only at one time point
Feasibility of Integrating Physical Activity Into Early Education Learning Standards on Preschooler's Physical Activity Levels	Alhassan, S.; St Laurent, C. W.; Burkart, S.; Greever, C. J.; Ahmadi, M. N.	2019	Journal of physical activity & health	https://dx.doi.org/10.1123/jpah.2017-0628	Wrong mean age
Effects of a prevention program on multiple health-compromising behaviours in adolescence: A cluster randomized controlled trial	Allara, E.; Angelini, P.; Gorini, G.; Bosi, S.; Carreras, G.; Gozzi, C.; Martini, A.; Tamelli, M.; Punreddy, R. R.; Faggiano, F.	2019	Preventive medicine	https://dx.doi.org/10.1016/j.ypmed.2019.04.001	Determinant(s) not measured/measured only at one time point
Direction of the association between body fatness and self-reported screen time in Dutch adolescents	Altenburg, T. M.; Singh, A. S.; van Mechelen, W.; Brug, J.; Chinapaw, M. J. M.	2012	The international journal of behavioral nutrition and physical activity	https://dx.doi.org/10.1186/1479-5868-9-4	Wrong duration
Patterns of marijuana use and physical health indicators among Canadian youth	Ames, M. E.; Leadbeater, B. J.; Merrin, G. J.; Thompson, K.	2020	International journal of psychology	10.1002/ijop.12549	Medical conditions
The Association Between Perceived Athletic Competence and Physical Activity: Implications for Low-Income Schoolchildren	Amin, S. A.; Duquesnay, P. J.; Wright, C. M.; Chui, K.; Economos, C. D.; Sacheck, J. M.	2018	Pediatric exercise science	https://dx.doi.org/10.1123/pes.2017-0242	Wrong study design
Trends of low physical activity among Iranian adolescents across urban and rural areas during 2006-2011	Amiri, P.; Naseri, P.; Vahedi-Notash, G.; Jalali-Farahani, S.; Mehrabi, Y.; Hamzavi-Zarghani, N.; Azizi, F.; Hadaegh, F.; Khalili, D.	2020	Scientific reports	10.1038/s41598-020-78048-0	Determinant(s) not measured/measured only at one time point
Impact of ambient fine particulate matter air pollution on health behaviors: A longitudinal study of university students in Beijing, China	An, R.; Yu, H.	2018	Public health	10.1016/j.puhe.2018.02.007	Wrong mean age
Impact of State Laws Governing Physical Education on Attendance Among US High School Students, 2003 to 2017	An, R. P.; Ji, M. M.; Clarke, C.; Guan, C. H.	2019	American journal of health promotion	10.1177/0890117119858016	Wrong study desig
Effect of life skills training on physical activity patterns amongst school adolescents in Delhi: A non-randomized interventional study	Anand, Tanu; Ingle, Gopal Krishna; Meena, Gajendra Singh; Kishore, Jugal; Yadav, Sangita	2014	International journal of adolescent medicine and health	10.1515/ijamh-2013-0338	Determinant(s) not measured/measured only at one time point
Increases in Use and Activity Due to Urban Renewal: Effect of a Natural Experiment	Andersen, H. B.; Christiansen, L. B.; Klinker, C. D.; Ersboll, A. K.; Troelsen, J.; Kerr, J.; Schipperijn, J.	2017	American journal of preventive medicine	https://dx.doi.org/10.1016/j.amepre.2017.03.010	Determinants not modifiable
Long-term effects of the Active for Life Year 5 (AFLY5) school-based cluster-randomised controlled trial	Anderson, E. L.; Howe, L. D.; Kipping, R. R.; Campbell, R.; Jago, R.; Noble, S. M.; Wells, S.; Chittleborough, C.; Peters, T. J.; Lawlor, D. A.	2016	BMJ open	https://dx.doi.org/10.1136/bmjopen-2015-010957	PAB/SB measured only at one time point
Taking steps together: a family- and community-based obesity intervention for urban, multiethnic children	Anderson, J. D.; Newby, R.; Kehm, R.; Barland, P.; Hearst, M. O.	2015	Health education & behavior : the official publication of the Society for Public Health Education	https://dx.doi.org/10.1177/1090198114547813	Wrong study design
A school-based intervention improves physical fitness in Ecuadorian adolescents: a cluster-randomized controlled trial	Andrade, S.; Lachat, C.; Ochoa-Aviles, A.; Verstraeten, R.; Huybregts, L.; Roberfroid, D.; Andrade, D.; Camp, J. V.; Rojas, R.; Donoso, S.; Cardon, G.; Kolsteren, P.	2014	The international journal of behavioral nutrition and physical activity	https://dx.doi.org/10.1186/s12966-014-0153-5	PAB/SB measured only at one time point
Predictors and health-related outcomes of positive body image in adolescent girls: A prospective study	Andrew, Rachel; Tiggemann, Marika; Clark, Levina	2016	Developmental psychology	10.1037/dev0000095	PA/SB not an outcome
Effect of Community-Based Functional Aerobic Training on Motor Performance and Quality of Life of Children with Spastic Cerebral Palsy	Ansa, O. E. O.; Mprah, K. W.; Moses, M. O.; Owusu, I.; Acheampong, E.	2021	Ethiopian journal of health sciences	https://dx.doi.org/10.4314/ejhs.v31i2.21	Wrong study design
Effects of a physical activity intervention in children attending child care (youp'lÃ bouge program): a cluster-randomized controlled trial	Antoine, B.; JÃ©rÃ´me, B.; Susi, K.; Pedro, M. V.; Tanja, K.; Jardena, P.	2012	Obesity facts	10.1159/000178461	Wrong report type
Starting the Conversation - A Childhood Obesity Knowledge Project Using an App	Appel, H. B.; Huang, B.; Cole, A.; James, R.; Ai, A. L.	2014	British journal of medicine and medical research		PA/SB not an outcome
Preexisting Executive Function Deficits and Change in Health Behaviors During the COVID-19 Pandemic	Appelhans, B. M.; Thomas, A. S.; Roisman, G. I.; Booth-LaForce, C.; Bleil, M. E.	2021	International journal of behavioral medicine	https://dx.doi.org/10.1007/s12529-021-09974-0	Wrong mean age
Social cognitions measured in 4 to 6 year olds are predictive of objectively measured physical activity	Araujo-Soares, V.; Sniehotta, F. F.; Laing, C. M.; Gellert, P.; Jackson, D.; Speakman, J. R.	2015	Psychology & health	https://dx.doi.org/10.1080/08870446.2015.1041395	Wrong duration
Associations of home food availability, dietary intake, screen time and physical activity with BMI in young American-Indian children	Arcan, C.; Hannan, P. J.; Fulkerson, J. A.; Himes, J. H.; Rock, B. H.; Smyth, M.; Story, M.	2013	Public health nutrition	10.1017/S136898001200033X	PA/SB not an outcome
Predicting Change in Physical Activity: a Longitudinal Investigation Among Weight-Concerned College Women	Arigo, D.; Butryn, M. L.; Raggio, G. A.; Stice, E.; Lowe, M. R.	2016	Annals of behavioral medicine	10.1007/s12160-016-9788-6	Wrong duration
The Incidence of Obesity, Assessed as Adiposity, Is Reduced After 1 Year in Primary Schoolchildren by the POIBA Intervention	Ariza, C.; SÃ¡nchez-MartÃ­nez, F.; Serral, G.; Valmayor, S.; JuÃ¡rez, O.; PasarÃ­n, M. I.; Castell, C.; Rajmil, L.; LÃ³pez, M. J.	2019	Journal of nutrition	10.1093/jn/nxy259	Determinant(s) not measured/measured only at one time point
Randomized Controlled Trial to Increase Physical Activity Among Hispanic-American Middle School Students	Arlinghaus, K. R.; Ledoux, T. A.; Johnston, C. A.	2021	The Journal of school health	https://dx.doi.org/10.1111/josh.13004	Determinant(s) not measured/measured only at one time point
Internet Program for Physical Activity and Exercise Capacity in Children With Juvenile Idiopathic Arthritis: a Multicenter Randomized Controlled Trial	Armbrust, W.; Bos, G.; Wulffraat, N. M.; van Brussel, M.; Cappon, J.; Dijkstra, P. U.; Geertzen, J. H. B.; Legger, G. E.; van Rossum, M. A. J.; Sauer, P. J. J.; et al.,	2017	Arthritis care & research	10.1002/acr.23100	Medical conditions
Randomised controlled trial of a therapeutic playgroup for children with developmental delays	Armstrong, Jodie; Girdler, Sonya; Davidson, Emma; Mizen, Joanne; Bear, Natasha; Wray, John; Elliott, Catherine	2021	Journal of autism and developmental disorders	10.1007/s10803-020-04580-7	Wrong mean age
Feasibility and Preliminary Findings of a Church-Based Mother-Daughter Pilot Study Promoting Physical Activity Among Young Latinas	Arredondo, E. M.; Morello, M.; Holub, C.; Haughton, J.	2014	Family & community health	10.1097/FCH.0000000000000015	Wrong study design
Children's segment specific light physical activity across two years of schoolbased program	Arto, GrÃ…StÃ‰N	2015	Journal of Physical Education & Sport		Determinant(s) not measured/measured only at one time point
Contribution of the After-School Period to Children's Daily Participation in Physical Activity and Sedentary Behaviours	Arundell, L.; Hinkley, T.; Veitch, J.; Salmon, J.	2015	PloS one	https://dx.doi.org/10.1371/journal.pone.0140132	Wrong study design
Strategies to promote children's school based physical activity: transform-Us! Mid-intervention findings	Arundell, L.; Salmon, J.; Yildirim, M.; Cerin, E.; Hesketh, K.; Ball, K.; Brown, H.; China Paw, M.; Hume, C.; Crawford, D.	2012	Journal of science and medicine in sport.	10.1016/j.jsams.2012.11.279	Wrong report type
Obesity, physical activity and traumatic dental injuries in adolescents from East London	Aswathikutty, A.; Marcenes, W.; Stansfeld, S. A.; Bernabe, E.	2017	Dental traumatology : official publication of International Association for Dental Traumatology	https://dx.doi.org/10.1111/edt.12318	PA/SB not an outcome
Determinants of change in children's sedentary time	Atkin, A. J.; Corder, K.; Ekelund, U.; Wijndaele, K.; Griffin, S. J.; van Sluijs, E. M. F.	2013	PloS one	https://dx.doi.org/10.1371/journal.pone.0067627	Determinant(s) not measured/measured only at one time point
Bedroom media, sedentary time and screen-time in children: a longitudinal analysis	Atkin, A. J.; Corder, K.; van Sluijs, E. M. F.	2013	The international journal of behavioral nutrition and physical activity	https://dx.doi.org/10.1186/1479-5868-10-137	Wrong duration
Determinants of Three-Year Change in Children's Objectively Measured Sedentary Time	Atkin, A. J.; Foley, L.; Corder, K.; Ekelund, U.; van Sluijs, E. M. F.	2016	PloS one	https://dx.doi.org/10.1371/journal.pone.0167826	Determinant(s) not measured/measured only at one time point
Effect of the planet health intervention on eating disorder symptoms in Massachusetts middle schools, 2005-2008	Austin, S. B.; Spadano-Gasbarro, J. L.; Greaney, M. L.; Blood, E. A.; Hunt, A. T.; Richmond, T. K.; Wang, M. L.; Mezgebu, S.; Osganian, S. K.; Peterson, K. E.	2012	Preventing chronic disease	https://dx.doi.org/10.5888/pcd9.120111	Wrong study design
Effects of school-based physical activity interventions on mental health in adolescents: the School in Motion cluster randomized controlled trial	Avitsland, A.; Leibinger, E.; Resaland, G. K.; Solberg, R. B.; Kolle, E.; Dyrstad, S. M.	2020	Mental health and physical activity	10.1016/j.mhpa.2020.100348	PA/SB not an outcome
The effect of dance mat exergaming systems on physical activity and health-related outcomes in secondary schools: results from a natural experiment	Azevedo, L. B.; Burges Watson, D.; Haighton, C.; Adams, J.	2014	BMC public health	https://dx.doi.org/10.1186/1471-2458-14-951	Wrong PAB/SB measurement method
Playing traditional games vs. free-play during physical education lesson to improve physical activity: a comparison study	Azlan, A. B.; Ismail, N.; Fauzi, N. F. M.; Abd Talib, R.	2021	PEDAGOGY OF PHYSICAL CULTURE AND SPORTS	10.15561/26649837.2021.0306	Wrong study design
Reframing video gaming and internet use addiction: empirical cross-national comparison of heavy use over time and addiction scales among young users	Baggio, S.; Dupuis, M.; Studer, J.; Spilka, S.; Daeppen, J. B.; Simon, O.; Berchtold, A.; Gmel, G.	2016	Addiction (Abingdon, England)	https://dx.doi.org/10.1111/add.13192	Wrong mean age
Effects of Classroom-Based Energizers on Primary Grade Students' Physical Activity Levels	Bailey, Catherine Goffreda; DiPerna, James Clyde	2015	Physical Educator		Determinant(s) not measured/measured only at one time point
I know I can: a longitudinal examination of precursors and outcomes of perceived athletic competence among adolescent girls	Baker, B. L.; Davison, K. K.	2011	Journal of physical activity & health		Determinants not modifiable
Evaluating Mailed Motivational, Individually Tailored Postcard Boosters for Promoting Girls' Postintervention Moderate-to-Vigorous Physical Activity	Bakhoya, M.; Ling, J.; Pfeiffer, K. A.; Robbins, L. B.	2016	Nursing research	10.1097/nnr.0000000000000173	Determinant(s) not measured/measured only at one time point
Using brain-breaksÂ® as a technology tool to increase attitude towards physical activity among students in Singapore	Balasekaran, G.; Ibrahim, A. A. B.; Cheo, N. Y.; Wang, P. K.; Kuan, G.; Popeska, B.; Chin, M. K.; Mok, M. M. C.; Edginton, C. R.; Culpan, I.; et al.,	2021	Brain sciences	10.3390/brainsci11060784	PA/SB not an outcome
Longitudinal Relationship Among Physical Fitness, Walking-Related Physical Activity, and Fatigue in Children With Cerebral Palsy	Balemans, A. C.; van Wely, L.; Becher, J. G.; Dallmeijer, A. J.	2015	Physical therapy	10.2522/ptj.20140270	Wrong study design
Active and Healthy Schools	Ball, S.; Kovarik, J.; Leidy, H.	2015	PHYSICAL EDUCATOR-US		Wrong study design
The impact of familial, behavioural and psychosocial factors on the SES gradient for childhood overweight in Europe. A longitudinal study	Bammann, K.; Gwozdz, W.; Pischke, C.; Eiben, G.; Fernandez-Alvira, J. M.; De Henauw, S.; Lissner, L.; Moreno, L. A.; Pitsiladis, Y.; Reisch, L.; Veidebaum, T.; Pigeot, I.; Idefics Consortium	2017	International journal of obesity	10.1038/ijo.2016.137	PA/SB not an outcome
Effects of strength training on the habitual physical activity and sedentary behaviour of young people with diplegic cerebral palsy	Bania, T.; Todd, K.; Taylor, N.	2013	Developmental medicine and child neurology.	10.1111/dmcn.12258	Wrong report type (e.g. grey literature);
The effects of progressive resistance training on daily physical activity in young people with cerebral palsy: a randomised controlled trial	Bania, T. A.; Dodd, K. J.; Baker, R. J.; Graham, H. K.; Taylor, N. F.	2016	Disability and rehabilitation	10.3109/09638288.2015.1055376	Wrong mean age
Cultivation and Enabling Effects of Social Support and Self-Efficacy in Parent-Child Dyads	Banik, A.; Zarychta, K.; Knoll, N.; Luszczynska, A.	2021	Annals of behavioral medicine : a publication of the Society of Behavioral Medicine	https://dx.doi.org/10.1093/abm/kaab004	Wrong duration
The Relationship Among Interpersonal Support of School, Exercise Identity and Adolescents' Exercise Behavior	Dong Bao-lin; M. A. O. Li-juan	2020	Journal of Beijing Sport University		Wrong report type
Longitudinal Follow-Up of Physical Activity During School Recess: Impact of Playground Markings	Baquet, G.; Aucouturier, J.; Gamelin, F. X.; Berthoin, S.	2018	Frontiers in public health	https://dx.doi.org/10.3389/fpubh.2018.00283	Determinants not modifiable
Effects of Exercise Interventions on Habitual Physical Activity and Sedentary Behavior in Adolescents With Cerebral Palsy	Bar-Haim, S.; Aviram, R.; Shkedy Rabani, A.; Amro, A.; Nammourah, I.; Al-Jarrah, M.; Raanan, Y.; Loeppky, J. A.; Harries, N.	2019	Pediatric exercise science	https://dx.doi.org/10.1123/pes.2018-0254	Determinant(s) not measured/measured only at one time point
Impact of an active video game on healthy children's physical activity	Baranowski, T.; Abdelsamad, D.; Baranowski, J.; O'Connor, T. M.; Thompson, D.; Barnett, A.; Cerin, E.; Chen, T. A.	2012	Pediatrics	https://dx.doi.org/10.1542/peds.2011-2050	Determinant(s) not measured/measured only at one time point
Videogames that encourage healthy behavior did not alter fasting insulin or other diabetes risks in children: Randomized clinical trial	Baranowski, Tom; Baranowski, Janice; Chen, Tzu-An; Buday, Richard; Beltran, Alicia; Dadabhoy, Hafza; Ryan, Courtney; Lu, Amy S.	2019	Games for Health	10.1089/g4h.2018.0097	Determinant(s) not measured/measured only at one time point
Video game play, child diet, and physical activity behavior change a randomized clinical trial	Baranowski, T.; Baranowski, J.; Thompson, D.; Buday, R.; Jago, R.; Griffith, M. J.; Islam, N.; Nguyen, N.; Watson, K. B.	2011	American journal of preventive medicine	https://dx.doi.org/10.1016/j.amepre.2010.09.029	Determinant(s) not measured/measured only at one time point
Assessing the feasibility of evaluating and delivering a physical activity intervention for pre-school children: a pilot randomised controlled trial	Barber, S. E.; Jackson, C.; Hewitt, C.; Ainsworth, H. R.; Buckley, H.; Akhtar, S.; Bingham, D. D.; Routen, A. C.; Summerbell, C.; Richardson, G.; Moore, H. J.; Pickett, K. E.; O'Malley, C.; Brierley, S.; Wright, J.	2016	Pilot and feasibility studies	https://dx.doi.org/10.1186/s40814-016-0052-4	Wrong mean age
"For whom was it effective?" Moderators of the effect of a school-based intervention on potential physical activity determinants among Brazilian students	Barbosa Filho, V. C.; da Silva, K. S.; Mota, J.; Vieira, N. F. C.; Gubert, F. D. A.; Lopes, A. D. S.	2017	Preventive medicine	10.1016/j.ypmed.2017.01.007	PA/SB not an outcome
The effect of simulated ostracism on physical activity behavior in children	Barkley, J. E.; Salvy, S. J.; Roemmich, J. N.	2012	Pediatrics	10.1542/peds.2011-0496	Wrong study design
Peer Influence and Physical Activity Behavior in Young Children: An Experimental Study	Barkley, J. E.; Salvy, S. J.; Sanders, G. J.; Dey, S.; Von Carlowitz, K. P.; Williamson, M. L.	2014	Journal of physical activity & health	10.1123/jpah.2011-0376	Determinant(s) not measured/measured only at one time point
In the Zone: An Investigation Into Physical Activity During Recess on Traditional Versus Zoned Playgrounds	Barnas, J.; Wunder, C.; Ball, S.	2018	PHYSICAL EDUCATOR-US	10.18666/TPE-2018-V75-I1-7594	Determinant(s) not measured/measured only at one time point
The Effects of Activity Zones on Physical Activity During Recess	Barnas, J. L.; Ball, S. D.	2019	Health behavior and policy review	10.14485/HBPR.6.2.7	Determinant(s) not measured/measured only at one time point
Feasibility and preliminary efficacy of the 'Mothers and Daughters Exercising (M.A.D.E.) 4 Life' pilot randomized controlled trial	Barnes, A.; Collins, C.; Plotnikoff, R.; Morgan, P.	2014	Journal of science and medicine in sport	10.1016/j.jsams.2014.11.093	Wrong report type
Impact of Mindfulness-Based Eating Awareness on Diet and Exercise Habits in Adolescents	Barnes, V. A.; Kristeller, J. L.	2016	International journal of complementary & alternative medicine	https://dx.doi.org/10.15406/ijcam.2016.03.00070	data cannot be retrieved after contacting authors
Three-year follow-up of an early childhood intervention: what about physical activity and weight status?	Barnett, L. M.; Zask, A.; Rose, L.; Hughes, D.; Adams, J.	2015	Journal of physical activity & health	https://dx.doi.org/10.1123/jpah.2013-0419	PAB/SB measured only at one time point
The Modifying Effects of Race/Ethnicity and Socioeconomic Status on the Change in Physical Activity From Elementary to Middle School	Barr-Anderson, D. J.; Flynn, J. I.; Dowda, M.; Taverno Ross, S. E.; Schenkelberg, M. A.; Reid, L. A.; Pate, R. R.	2017	The Journal of adolescent health : official publication of the Society for Adolescent Medicine	https://dx.doi.org/10.1016/j.jadohealth.2017.05.007	Wrong PAB/SB measurement method
A school-based, peer leadership physical activity intervention for 6th graders: Feasibility and results of a pilot study	Barr-Anderson, Daheia J.; Laska, Melissa N.; Veblen-Mortenson, Sara; Farbakhsh, Kian; Dudovitz, Bonnie; Story, Mary	2012	Journal of physical activity & health		Determinant(s) not measured/measured only at one time point
Bridging Public Health and Education: Results of a School-Based Physical Activity Program to Increase Student Fitness	Barrett-Williams, S. L.; Franks, P.; Kay, C.; Meyer, A.; Cornett, K.; Mosier, B.	2017	Public health reports (Washington, D.C. : 1974)	https://dx.doi.org/10.1177/0033354917726328	Determinant(s) not measured/measured only at one time point
Unravelling the Effects of the Healthy Primary School of the Future: For Whom and Where Is It Effective?	Bartelink, N.; van Assema, P.; Kremers, S.; Savelberg, H.; Gevers, D.; Jansen, M.	2019	Nutrients	https://dx.doi.org/10.3390/nu11092119	PAB/SB measured only at one time point
Long-term effects of the RealFit intervention on body composition, aerobic fitness, and behavior	Bartelink, N. H. M.; Jansen, M. W. J.; Kremers, S. P. J.; Mulkens, S.; Mujakovic, S.	2014	Childhood obesity (Print)	https://dx.doi.org/10.1089/chi.2014.0027	Determinant(s) not measured/measured only at one time point
One- and Two-Year Effects of the Healthy Primary School of the Future on Children's Dietary and Physical Activity Behaviours: A Quasi-Experimental Study	Bartelink, N. H. M.; van Assema, P.; Kremers, S. P. J.; Savelberg, H. H. C. M.; Oosterhoff, M.; Willeboordse, M.; van Schayck, O. C. P.; Winkens, B.; Jansen, M. W. J.	2019	Nutrients	https://dx.doi.org/10.3390/nu11030689	Wrong study design
The effect of playground- and nature-based playtime interventions on physical activity and self-esteem in UK school children	Barton, J.; Sandercock, G.; Pretty, J.; Wood, C.	2015	International journal of environmental health research	https://dx.doi.org/10.1080/09603123.2014.915020	Wrong study design
Longitudinal study of physical activity and sedentary behavior in children	Basterfield, L.; Adamson, A. J.; Frary, J. K.; Parkinson, K. N.; Pearce, M. S.; Reilly, J. J.; Gateshead Millennium Study Core, T.	2011	Pediatrics	https://dx.doi.org/10.1542/peds.2010-1935	Determinants not modifiable
Physical activity, sedentary behavior, and adiposity in English children	Basterfield, L.; Pearce, M. S.; Adamson, A. J.; Frary, J. K.; Parkinson, K. N.; Wright, C. M.; Reilly, J. J.; Gateshead Millennium Study Core, T.	2012	American journal of preventive medicine	https://dx.doi.org/10.1016/j.amepre.2012.01.007	PA/SB not an outcome
Effect of choice of outcome measure on studies of the etiology of obesity in children	Basterfield, L.; Pearce, M. S.; Adamson, A. J.; Reilly, J. K.; Parkinson, K. N.; Reilly, J. J.; Gateshead Millennium Study Core, T.	2012	Annals of epidemiology	https://dx.doi.org/10.1016/j.annepidem.2012.09.007	PA/SB not an outcome
Longitudinal associations between sports participation, body composition and physical activity from childhood to adolescence	Basterfield, L.; Reilly, J. K.; Pearce, M. S.; Parkinson, K. N.; Adamson, A. J.; Reilly, J. J.; Vella, S. A.	2015	Journal of science and medicine in sport	https://dx.doi.org/10.1016/j.jsams.2014.03.005	PA/SB not an outcome
Does School-Based Health Promotion Affect Physical Activity on Weekends? And, Does It Reach Those Students Most in Need of Health Promotion?	Bastian, K. A.; Maximova, K.; McGavock, J.; Veugelers, P.	2015	PloS one	https://dx.doi.org/10.1371/journal.pone.0137987	Determinant(s) not measured/measured only at one time point
Project PANK: prediction of nutritional status and cardiorespiratory fitness evolution in a multidisciplinary school-based intervention with children with cardiovascular and metabolic risk factors	Batalau, R.; Cruz, J.; Cabrita, P.; Goncalves, P.; Guerreiro, T.; Santos, M.; Goncalves, R.; Leal, J.; Palmeira, A. L.	2015	European journal of clinical nutrition. Conference: 10th international symposium on body composition: linking functional body composition to nutrition, exercise, and health. Estoril portugal. Conference start: 20140611. Conference end: 20140614. Conferenc	10.1038/ejcn.2015.190	Wrong report type (e.g. grey literature)
Longitudinal and Secular Trends in Parental Encouragement for Healthy Eating, Physical Activity, and Dieting Throughout the Adolescent Years	Bauer, K. W.; Laska, M. N.; Fulkerson, J. A.; Neumark-Sztainer, D.	2011	Journal of adolescent health	10.1016/j.jadohealth.2010.12.023	PA/SB not an outcome
Relationships between the family environment and school-based obesity prevention efforts: can school programs help adolescents who are most in need?	Bauer, K. W.; Neumark-Sztainer, D.; Hannan, P. J.; Fulkerson, J. A.; Story, M.	2011	Health education research	https://dx.doi.org/10.1093/her/cyr027	Wrong study design
Can School-Based Physical Activity Projects Such as Skipping Hearts Have a Long-Term Impact on Health and Health Behavior?	Baumgartner, L.; Postler, T.; Graf, C.; Ferrari, N.; Haller, B.; Oberhoffer-Fritz, R.; Schulz, T.	2020	Frontiers in public health	https://dx.doi.org/10.3389/fpubh.2020.00352	Determinant(s) not measured/measured only at one time point
Effects of a School-Based Social-Emotional and Character Development Program on Health Behaviors: A Matched-Pair, Cluster-Randomized Controlled Trial	Bavarian, N.; Lewis, K. M.; Acock, A.; DuBois, D. L.; Yan, Z.; Vuchinich, S.; Silverthorn, N.; Day, J.; Flay, B. R.	2016	The journal of primary prevention	https://dx.doi.org/10.1007/s10935-016-0417-8	PA/SB not an outcome
Social cognitive factors associated with physical activity in elementary school girls	Bean, Melanie K.; Miller, Sara; Mazzeo, Suzanne E.; Fries, Elizabeth A.	2012	American journal of health behavior	10.5993/AJHB.36.2.11	Wrong duration
Sedentary activity, not moderate-to-vigorous activity, fills the extra time awake when adolescents restrict their sleep	Beebe, D. W.; Whitacre, C.; McAlister, S.; Van Dyk, T. R.; Stough, C. O.; Brammer, C.; Saelens, B. E.	2017	Sleep		Wrong report type
A Pilot Intervention Using Gamification to Enhance Student Participation in Classroom Activity Breaks	Beemer, L. R.; Ajibewa, T. A.; DellaVecchia, G.; Hasson, R. E.	2019	International journal of environmental research and public health	https://dx.doi.org/10.3390/ijerph16214082	Wrong study design
Statewide dissemination and implementation of physical activity standards in afterschool programs: two-year results	Beets, M. W.; Glenn Weaver, R.; Brazendale, K.; Turner-McGrievy, G.; Saunders, R. P.; Moore, J. B.; Webster, C.; Khan, M.; Beighle, A.	2018	BMC public health	https://dx.doi.org/10.1186/s12889-018-5737-6	Determinant(s) not measured/measured only at one time point
Evaluation of a statewide dissemination and implementation of physical activity intervention in afterschool programs: a nonrandomized trial	Beets, M. W.; Glenn Weaver, R.; Turner-McGrievy, G.; Saunders, R. P.; Webster, C. A.; Moore, J. B.; Brazendale, K.; Chandler, J.	2017	Translational behavioral medicine	https://dx.doi.org/10.1007/s13142-017-0484-2	Wrong study design
From policy to practice: strategies to meet physical activity standards in YMCA afterschool programs	Beets, M. W.; Weaver, R. G.; Moore, J. B.; Turner-McGrievy, G.; Pate, R. R.; Webster, C.; Beighle, A.	2014	American journal of preventive medicine	https://dx.doi.org/10.1016/j.amepre.2013.10.012	Wrong study design
Making policy practice in afterschool programs: a randomized controlled trial on physical activity changes	Beets, M. W.; Weaver, R. G.; Turner-McGrievy, G.; Huberty, J.; Ward, D. S.; Pate, R. R.; Freedman, D.; Hutto, B.; Moore, J. B.; Beighle, A.	2015	American journal of preventive medicine	https://dx.doi.org/10.1016/j.amepre.2015.01.012	PAB/SB measured only at one time point
Physical activity outcomes in afterschool programs: A group randomized controlled trial	Beets, M. W.; Weaver, R. G.; Turner-McGrievy, G.; Huberty, J.; Ward, D. S.; Pate, R. R.; Freedman, D.; Hutto, B.; Moore, J. B.; Bottai, M.; Chandler, J.; Brazendale, K.; Beighle, A.	2016	Preventive medicine	https://dx.doi.org/10.1016/j.ypmed.2016.07.002	Determinant(s) not measured/measured only at one time point
Evaluation of an unstructured afterschool physical activity programme for disadvantaged youth	Behrens, Timothy K.; Schuna, John M.; Liebert, Mina L.; Davis, Stacy K.; Rice, Kelly R.	2016	Journal of sports sciences		Wrong study design
Does context predict psychological states and activity? An ecological momentary assessment pilot study of adolescents	Bejarano, C. M.; Cushing, C. C.; Crick, C. J.	2019	Psychology of sport and exercise	10.1016/j.psychsport.2018.05.008	Wrong study design
Short-Term Impact of a Multimedia Communication Campaign on Children's Physical Activity Beliefs and Behavior	Belanger-Gravel, A.; Cutumisu, N.; Lagarde, F.; Laferte, M.; Gauvin, L.	2017	Journal of health communication	https://dx.doi.org/10.1080/10810730.2016.1245802	Wrong study design
Disseminating Evidence-Based Physical Education Practices in Rural Schools: The San Luis Valley Physical Education Academy	Belansky, E. S.; Cutforth, N.; Kern, B.; Scarbro, S.	2016	Journal of physical activity & health	https://dx.doi.org/10.1123/jpah.2015-0467	Wrong study design
Leptin predicts a decline in moderate to vigorous physical activity in minority female children at risk for obesity	Belcher, B. R.; Chou, C. P.; Nguyen-Rodriguez, S. T.; Hsu, Y. W.; Byrd-Williams, C. E.; McClain, A. D.; Weigensberg, M. J.; Spuijt-Metz, D.	2013	Pediatric obesity	https://dx.doi.org/10.1111/j.2047-6310.2012.00091.x	Determinant(s) not measured/measured only at one time point
Associations of device-measured physical activity across adolescence with metabolic traits: Prospective cohort study	Bell, J. A.; Hamer, M.; Richmond, R. C.; Timpson, N. J.; Carslake, D.; Davey Smith, G.	2018	PLoS medicine	https://dx.doi.org/10.1371/journal.pmed.1002649	Determinant(s) not measured/measured only at one time point
Feasibility of a school-based exercise intervention for children with intellectual disability to reduce cardio-metabolic risk	Bellamy, J.; Broderick, C.; Hardy, L. L.; Simar, D.; Puusepp-Benazzouz, H.; Ong, N.; Silove, N.	2020	Journal of intellectual disability research : JIDR	https://dx.doi.org/10.1111/jir.12690	Determinant(s) not measured/measured only at one time point
Feasibility of a schoolâ€based exercise intervention for children with intellectual disability to reduce cardioâ€metabolic risk	Bellamy, J.; Broderick, C.; Hardy, L. L.; Simar, D.; Puuseppâ€Benazzouz, H.; Ong, N.; Silove, N.	2019	Journal of intellectual disability research	10.1111/jir.12690	Wrong report type
Parental perception on the efficacy of a physical activity program for preschoolers	Bellows, Laura; Silvernail, Sara; Caldwell, Lisa; Bryant, Angela; Kennedy, Cathy; Davies, Patricia; Anderson, Jennifer	2011	Journal of Community Health: The Publication for Health Promotion and Disease Prevention	10.1007/s10900-010-9302-1	PA/SB not an outcome
Effectiveness of a physical activity intervention for Head Start preschoolers: a randomized intervention study	Bellows, L. L.; Davies, P. L.; Anderson, J.; Kennedy, C.	2013	The American journal of occupational therapy : official publication of the American Occupational Therapy Association	https://dx.doi.org/10.5014/ajot.2013.005777	Wrong mean age
The Colorado LEAP study: rationale and design of a study to assess the short term longitudinal effectiveness of a preschool nutrition and physical activity program	Bellows, L. L.; Johnson, S. L.; Davies, P. L.; Anderson, J.; Gavin, W. J.; Boles, R. E.	2013	BMC public health	https://dx.doi.org/10.1186/1471-2458-13-1146	Wrong study design
The Youth-Physical Activity Towards Health (Y-PATH) intervention: Results of a 24 month cluster randomised controlled trial	Belton, S.; McCarren, A.; McGrane, B.; Powell, D.; Issartel, J.	2019	PloS one	https://dx.doi.org/10.1371/journal.pone.0221684	Determinant(s) not measured/measured only at one time point
Longitudinal Associations of Healthy Behaviors on Fitness in Adolescents: DADOS Study	Beltran-Valls, M. R.; Adelantado-Renau, M.; Mota, J.; Moliner-Urdiales, D.	2021	American journal of preventive medicine	https://dx.doi.org/10.1016/j.amepre.2021.04.009	PA/SB not an outcome
Feasibility of Social-Network-Based eHealth Intervention on the Improvement of Healthy Habits among Children	Benitez-Andrades, J. A.; Arias, N.; Garcia-Ordas, M. T.; Martinez-Martinez, M.; Garcia-Rodriguez, I.	2020	Sensors (Basel, Switzerland)	https://dx.doi.org/10.3390/s20051404	Determinant(s) not measured/measured only at one time point
A community-based intervention increases physical activity and reduces obesity in school-age children in North Carolina	Benjamin Neelon, S. E.; Namenek Brouwer, R. J.; Ostbye, T.; Evenson, K. R.; Neelon, B.; Martinie, A.; Bennett, G.	2015	Childhood obesity (Print)	https://dx.doi.org/10.1089/chi.2014.0130	Determinant(s) not measured/measured only at one time point
A Culturally Appropriate School Wellness Initiative: Results of a 2-Year Pilot Intervention in 2 Jewish Schools	Benjamins, Maureen R.; Whitman, Steven	2010	Journal of school health		PA/SB not an outcome
Associations between school and neighbourhood ethnic density and physical activity in adolescents: Evidence from the Olympic Regeneration in East London (ORiEL) study	Berger, N.; Lewis, D.; Quartagno, M.; Njagi, E. N.; Cummins, S.	2019	Social science & medicine (1982)	https://dx.doi.org/10.1016/j.socscimed.2019.112426	Determinants not modifiable
Evaluation of a Coordinated School-Based Obesity Prevention Program in a Hispanic Community: Choosing Healthy and Active Lifestyles for Kids/Healthy Schools Healthy Families	Berger-Jenkins, Evelyn; Rausch, John; Okah, Ebiere; Tsao, Daisy; Nieto, Andres; Lyda, Elizabeth; Meyer, Dodi; McCord, Mary	2014	American journal of health education		Determinant(s) not measured/measured only at one time point
Mid-way and post-intervention effects on potential determinants of physical activity and sedentary behavior, results of the HEIA studyâ€”A multi-component school-based randomized trial	Bergh, Ingunn H.; Bjelland, Mona; Grydeland, May; Lien, Nanna; Andersen, Lene F.; Klepp, Knut-Inge; Anderssen, Sigmund A.; Ommundsen, Yngvar	2012	The international journal of behavioral nutrition and physical activity	10.1186/1479-5868-9-63	PA/SB not an outcome
Physical activity, screen time, and use of medicines among adolescents: the 1993 Pelotas (Brazil) birth cohort study	Bergmann, G. G.; Bertoldi, A. D.; Mielke, G. I.; Camargo, A. L.; Matijasevich, A.; Hallal, P. C.	2016	Atividade fisica, tempo de tela e utilizacao de medicamentos em adolescentes: coorte de nascimentos de Pelotas, Rio Grande do Sul, Brasil, 1993.	https://dx.doi.org/10.1590/0102-311X00011715	PA/SB not an outcome
Effects of an Intervention to Promote Physical Activity and Reduce Sedentary Time in Disadvantaged Children: Randomized Trial	Bernal, C.; Lhuisset, L.; Bru, N.; Fabre, N.; Bois, J.	2021	The Journal of school health	https://dx.doi.org/10.1111/josh.13022	Determinant(s) not measured/measured only at one time point
Combining Activity Trackers With Motivational Interviewing and Mutual Support to Increase Physical Activity in Parent-Adolescent Dyads: Longitudinal Observational Feasibility Study	Bianchi-Hayes, J.; Schoenfeld, E.; Cataldo, R.; Hou, W.; Messina, C.; Pati, S.	2018	JMIR pediatrics and parenting	https://dx.doi.org/10.2196/pediatrics.8878	Wrong study design
Are consumption of dairy products and physical activity independently related to bone mineral density of 6-year-old children? Longitudinal and cross-sectional analyses in a birth cohort from Brazil	Bielemann, R. M.; Dos S Vaz, J.; Domingues, M. R.; Matijasevich, A.; Santos, I. S.; Ekelund, U.; Horta, B. L.	2018	Public health nutrition	https://dx.doi.org/10.1017/S1368980018001258	PA/SB not an outcome;
Family Cohesion and Moderate-to-Vigorous Physical Activity Among Mexican Origin Adolescents: A Longitudinal Perspective	Bigman, G.; Rajesh, V.; Koehly, L. M.; Strong, L. L.; Oluyomi, A. O.; Strom, S. S.; Wilkinson, A. V.	2015	Journal of physical activity & health	https://dx.doi.org/10.1123/jpah.2014-0014	Determinant(s) not measured/measured only at one time point
Changes in adolescentsâ€™ intake of sugar-sweetened beverages and sedentary behaviour: Results at 8 month mid-way assessment of the HEIA studyâ€”A comprehensive, multi-component school-based randomized trial	Bjelland, Mona; Bergh, Ingunn H.; Grydeland, May; Klepp, Knut-Inge; Andersen, Lene F.; Anderssen, Sigmund A.; Ommundsen, Yngvar; Lien, Nanna	2011	The international journal of behavioral nutrition and physical activity	10.1186/1479-5868-8-63	No control group
Health-Related Behaviors in Adolescents Mediate the Association between Subjective Social Status and Body Mass Index	Bjertnaes, A. A.; Schwinger, C.; Juliusson, P. B.; Strand, T. A.; Holten-Andersen, M. N.; Bakken, K. S.	2020	International journal of environmental research and public health	https://dx.doi.org/10.3390/ijerph17197307	Wrong study design
Response rates and selection problems, with emphasis on mental health variables and DNA sampling, in large population-based, cross-sectional and longitudinal studies of adolescents in Norway	Bjertness, E.; Sagatun, A.; Green, K.; Lien, L.; Sogaard, A. J.; Selmer, R.	2010	BMC public health	https://dx.doi.org/10.1186/1471-2458-10-602	PA/SB not an outcome
Challenge! Health promotion/obesity prevention mentorship model among urban, Black adolescents	Black, Maureen M.; Hager, Erin R.; Le, Katherine; Anliker, Jean; Arteaga, S. Sonia; DiClemente, Carlo; Gittelsohn, Joel; Magder, Laurence; Papas, Mia; Snitker, Soren; Treuth, Margarita S.; Wang, Yan	2010	Pediatrics	10.1542/peds.2009-1832	Determinant(s) not measured/measured only at one time point
Toddler obesity prevention study (TOPS) increases toddler health-promoting behaviors	Black, M. M.; Hurley, K.; Wang, Y.; Candelaria, M.; Latta, L.; Caulfield, L.; Hager, E.	2013	FASEB journal		Wrong report type
Examining the Feasibility of Smartphone Game Applications for Physical Activity Promotion in Middle School Students	Blackman, K. C. A.; Zoellner, J.; Kadir, A.; Dockery, B.; Johnson, S. B.; Almeida, F. A.; McCrickard, D. S.; Hill, J. L.; You, W.; Estabrooks, P. A.	2015	Games for health journal	https://dx.doi.org/10.1089/g4h.2014.0120	Wrong study design
Effects of a playground marking intervention on school recess physical activity in French children	Blaes, A.; Ridgers, N. D.; Aucouturier, J.; Van Praagh, E.; Berthoin, S.; Baquet, G.	2013	Preventive medicine	https://dx.doi.org/10.1016/j.ypmed.2013.07.019	Determinant(s) not measured/measured only at one time point;
The impact of playworks on boys' and girls' physical activity during recess	Bleeker, M.; Beyler, N.; James-Burdumy, S.; Fortson, J.	2015	Journal of school health	10.1111/josh.12235	PAB/SB measured only at one time point
Do pedometers with or without education on exercise increase functional walking capacity and physical activity level in adolescents with juvenile idiopathic arthritis?	Blitz, J.; Stern, S. M.; Marzan, K.	2018	Physiotherapy theory and practice	https://dx.doi.org/10.1080/09593985.2017.1401189	Medical conditions
Maternal practices and perceptions of child body mass status explain child energy expenditure behaviors and body mass	Boberska, M.; Zarychta, K.; Knoll, N.; Keller, J.; Hohl, D. H.; Horodyska, K.; Kruk, M.; Luszczynska, A.	2020	Journal of behavioral medicine	10.1007/s10865-020-00138-1	Wrong duration
A randomized controlled trial of students for nutrition and eXercise: a community-based participatory research study	Bogart, L. M.; Cowgill, B. O.; Elliott, M. N.; Klein, D. J.; Hawes-Dawson, J.; Uyeda, K.; Elijah, J.; Binkle, D. G.; Schuster, M. A.	2014	Journal of adolescent health	10.1016/j.jadohealth.2014.03.003	PA/SB not an outcome
Like me, like youâ€”Relative importance of peers and siblings on childrenâ€™s fast food consumption and screen time but not sports club participation depends on age	Bogl, Leonie H.; Mehlig, Kirsten; Ahrens, Wolfgang; Gwozdz, Wencke; de Henauw, Stefaan; MolnÃ¡r, DÃ©nes; Moreno, Luis; Pigeot, Iris; Russo, Paola; Solea, Antonia; Veidebaum, Toomas; Kaprio, Jaakko; Lissner, Lauren; Hebestreit, Antje	2020	The international journal of behavioral nutrition and physical activity	10.1186/s12966-020-00953-4	Determinants not modifiable;
Changes in local school policies and practices in Washington State after an unfunded physical activity and nutrition mandate	Boles, M.; Dilley, J. A.; Dent, C.; Elman, M. R.; Duncan, S. C.; Johnson, D. B.	2011	Preventing chronic disease		PA/SB not an outcome
Associations between objectively measured physical activity and academic attainment in adolescents from a UK cohort	Booth, J. N.; Leary, S. D.; Joinson, C.; Ness, A. R.; Tomporowski, P. D.; Boyle, J. M.; Reilly, J. J.	2014	British journal of sports medicine	https://dx.doi.org/10.1136/bjsports-2013-092334	PA/SB not an outcome
Associations between executive attention and objectively measured physical activity in adolescence: Findings from ALSPAC, a UK cohort	Booth, J. N.; Tomporowski, P. D.; Boyle, J. M.; Ness, A. R.; Joinson, C.; Leary, S. D.; Reilly, J. J.	2013	Mental health and physical activity	10.1016/j.mhpa.2013.09.002	PAB/SB measured only at one time point
Providing Mothers with a Pedometer and Subsequent Effect on the Physical Activity of Their Children: A Randomized Controlled Trial of Children with Obesity	Borjesson, U.; Wigren, M.; Billhult, A.; Nordeman, L.; Gunnarsson, R.	2020	Childhood obesity (Print)	https://dx.doi.org/10.1089/chi.2019.0078	Determinant(s) not measured/measured only at one time point;
A comparison of physical activity engagement and enjoyment in female college students with and without a history of weight-related teasing	Boros, Piroska; Fontana, Fabio; Mack, Mick	2017	College Student Journal		Wrong population
The Adaptive GameSquad Xbox-Based Physical Activity and Health Coaching Intervention for Youth With Neurodevelopmental and Psychiatric Diagnoses: Pilot Feasibility Study	Bowling, A. B.; Slavet, J.; Hendrick, C.; Beyl, R.; Nauta, P.; Augustyn, M.; Mbamalu, M.; Curtin, C.; Bandini, L.; Must, A.; Staiano, A. E.	2021	JMIR formative research	https://dx.doi.org/10.2196/24566	Determinant(s) not measured/measured only at one time point
Parenting and the decline of physical activity from age 9 to 15	Bradley, R. H.; McRitchie, S.; Houts, R. M.; Nader, P.; O'Brien, M.; Network, N. E. C. C. R.	2011	The international journal of behavioral nutrition and physical activity	https://dx.doi.org/10.1186/1479-5868-8-33	Wrong duration
Impact of "JolinchenKids-Fit and Healthy in Daycare" on Children's Objectively Measured Physical Activity: A Cluster-Controlled Study	Brandes, B.; Buck, C.; Wright, M. N.; Pischke, C. R.; Brandes, M.	2020	Journal of physical activity & health	https://dx.doi.org/10.1123/jpah.2019-0536	Wrong mean age
Goal feedback from whom? A physical activity intervention using an N-of-1 RCT	Brannon, E. E.; Cushing, C. C.; Walters, R. W.; Crick, C.; Noser, A. E.; Mullins, L. L.	2018	Psychology & health	https://dx.doi.org/10.1080/08870446.2017.1385783	Determinant(s) not measured/measured only at one time point
A reason to stay healthy: The role of meaning in life in relation to physical activity and healthy eating among adolescents	Brassai, LÃ¡szlÃ³; Piko, Bettina F.; Steger, Michael F.	2015	Journal of health psychology	10.1177/1359105315576604	Determinant(s) not measured/measured only at one time point
Impact of an Elementary School-Based Intervention on Physical Activity Time and Aerobic Capacity, Georgia, 2013-2014	Braun, H. A.; Kay, C. M.; Cheung, P.; Weiss, P. S.; Gazmararian, J. A.	2017	Public health reports (Washington, D.C. : 1974)	https://dx.doi.org/10.1177/0033354917719701	Determinant(s) not measured/measured only at one time point
Turn up the healthy eating and activity time (HEAT): Physical activity outcomes from a 4-year non-randomized controlled trial in summer day camps	Brazendale, K.; Beets, M. W.; Weaver, R. G.; Turner-McGrievy, G. M.; Moore, J. B.; Huberty, J. L.; Ward, D. S.	2020	Preventive medicine reports	https://dx.doi.org/10.1016/j.pmedr.2020.101053	Determinant(s) not measured/measured only at one time point
Breaking tradition: Increasing physical activity and reducing sedentary time of children with developmental disabilities	Brazendale, K.; Brazendale, A.; Garcia, J. M.; Leahy, N.; McDonald, A. A.; Kenney, M.; Weaver, R. G.; Beets, M. W.	2020	Disability and health journal	https://dx.doi.org/10.1016/j.dhjo.2019.100869	Determinant(s) not measured/measured only at one time point;
Maximizing children's physical activity using the LET US Play principles	Brazendale, K.; Chandler, J. L.; Beets, M. W.; Weaver, R. G.; Beighle, A.; Huberty, J. L.; Moore, J. B.	2015	Preventive medicine	10.1016/j.ypmed.2015.03.012	Determinant(s) not measured/measured only at one time point
A program evaluation of an in-school daily physical activity initiative for children and youth	Bremer, E.; Graham, J. D.; Veldhuizen, S.; Cairney, J.	2018	BMC public health	https://dx.doi.org/10.1186/s12889-018-5943-2	Determinant(s) not measured/measured only at one time point
Physiological and behavioural outcomes of a randomised controlled trial of a cognitive behavioural lifestyle intervention for overweight and obese adolescents	Brennan, L.; Walkley, J.; Wilks, R.; Fraser, S. F.; Greenway, K.	2013	Obesity research & clinical practice	https://dx.doi.org/10.1016/j.orcp.2012.02.010	PAB/SB measured only at one time point
The effect of a healthy lifestyle programme on 8-9 year olds from social disadvantage	Breslin, G.; Brennan, D.; Rafferty, R.; Gallagher, A. M.; Hanna, D.	2012	Archives of disease in childhood	https://dx.doi.org/10.1136/archdischild-2011-301108	Determinant(s) not measured/measured only at one time point
Neighborhood context and immigrant children's physical activity	Brewer, Mackenzie; Kimbro, Rachel Tolbert	2014	Social science & medicine	10.1016/j.socscimed.2014.06.022	Determinants not modifiable
Physical activity patterns associated with a pedagogical intervention in six to eight year old children in an urban school	Briceno, G.; Prieto, M. A.; Povea, C.; Moreno, Z.; Cespedes, J.	2019	COGENT EDUCATION	10.1080/2331186X.2019.1565068	Determinant(s) not measured/measured only at one time point;
Impacts of active school design on school-time sedentary behavior and physical activity: A pilot natural experiment	Brittin, J.; Frerichs, L.; Sirard, J. R.; Wells, N. M.; Myers, B. M.; Garcia, J.; Sorensen, D.; Trowbridge, M. J.; Huang, T.	2017	PloS one	https://dx.doi.org/10.1371/journal.pone.0189236	Determinant(s) not measured/measured only at one time point
Association Between Physical Activity and Risk of Bleeding in Children With Hemophilia	Broderick, C. R.; Herbert, R. D.; Latimer, J.; Barnes, C.; Curtin, J. A.; Mathieu, E.; Monagle, P.; Brown, S. A.	2012	JAMA-JOURNAL OF THE AMERICAN MEDICAL ASSOCIATION	10.1001/jama.2012.12727	Medical conditions
Parental factors associated with walking to school and participation in organised activities at age 5: analysis of the Millennium Cohort Study	Brophy, S.; Cooksey, R.; Lyons, R. A.; Thomas, N. E.; Rodgers, S. E.; Gravenor, M. B.	2011	BMC public health	https://dx.doi.org/10.1186/1471-2458-11-14	Wrong study design
Acanthosis nigricans among Northern Plains American Indian children	Brown, Blakely; Noonan, Curtis; Bentley, Bonnie; Conway, Kathrene; Corcoran, Mary; FourStar, Kris; Gress, Shannon; Wagner, Sharon	2010	The Journal of School Nursing	10.1177/1059840510376383	Medical conditions
Identifying patterns of movement behaviours in relation to depressive symptoms during adolescence: A latent profile analysis approach	Brown, Denver M. Y.; Kwan, Matthew Y.; Arbour-Nicitopoulos, Kelly P.; Cairney, John	2021	Preventive Medicine: An International Journal Devoted to Practice and Theory	10.1016/j.ypmed.2020.106352	Wrong study design
Can behavioral strategies increase physical activity and influence depressive symptoms and quality of life among children with epilepsy? Results of a randomized controlled trial	Brown, D. M. Y.; Mahlberg, N.; Pohl, D.; Timmons, B. W.; Bray, S. R.; Streiner, D. L.; Ferro, M. A.; Hamer, S.; Rosenbaum, P. L.; Ronen, G. M.	2019	Epilepsy & behavior : E&B	https://dx.doi.org/10.1016/j.yebeh.2019.03.011	Medical conditions
Adolescent football players' sleep, wellness and school physical activity over different phases of the year	Brown, Georgia A.; Veith, Stella; Sampson, John A.; Whalan, Matthew; Fullagar, Hugh H. K.	2021	International journal of sports science & coaching		Determinant effect on/association PAB/SB not reported
Childhood predictors of adolescent behaviour: The prospective association of familial factors with meeting physical activity guidelines	Brown, H. E.; Corder, K.; Atkin, A. J.; van Sluijs, E. M. F.	2017	Preventive medicine reports	https://dx.doi.org/10.1016/j.pmedr.2017.03.012	Determinant(s) not measured/measured only at one time point
A cluster randomised controlled trial to evaluate the effectiveness and cost-effectiveness of the GoActive intervention to increase physical activity among adolescents aged 13-14 years	Brown, H. E.; Whittle, F.; Jong, S. T.; Croxson, C.; Sharp, S. J.; Wilkinson, P.; Wilson, E. C.; van Sluijs, E. M.; Vignoles, A.; Corder, K.	2017	BMJ open	https://dx.doi.org/10.1136/bmjopen-2016-014419	Wrong study design;
Do working mothers raise couch potato kids? Maternal employment and children's lifestyle behaviours and weight in early childhood	Brown, J. E.; Broom, D. H.; Nicholson, J. M.; Bittman, M.	2010	Social science & medicine	10.1016/j.socscimed.2010.01.040	Wrong mean age
The Intricacies of Children's Physical Activity	Brusseau, T. A.	2015	Journal of human kinetics	https://dx.doi.org/10.1515/hukin-2015-0082	Determinants not modifiable
The Physical Activity Leader and Comprehensive School Physical Activity Program Effectiveness	Brusseau, T. A.; Burns, R. D.	2018	BIOMEDICAL HUMAN KINETICS	10.1515/bhk-2018-0019	Determinant(s) not measured/measured only at one time point
Contextual factors related to physical activity during daily middle school physical education	Brusseau, T. A.; Burns, R. D.; Fu, Y.	2016	Journal of science and medicine in sport	https://dx.doi.org/10.1016/j.jsams.2015.10.001	Wrong study design;
Trends in Sedentary and Physical Activity Behaviors in Incarcerated Adolescent Boys During a Sports, Play, and Recreation for Kids Program	Brusseau, T. A.; Burns, R. D.; Hannon, J. C.	2019	American journal of health promotion : AJHP	https://dx.doi.org/10.1177/0890117118812666	Determinant(s) not measured/measured only at one time point;
The Effect of a Comprehensive School Physical Activity Program on Physical Activity and Health-Related Fitness in Children From Low-Income Families	Brusseau, T. A.; Hannon, J.; Burns, R.	2016	Journal of physical activity & health	10.1123/jpah.2016-0028	No control group
Colorado stride (COSTRIDE): Testing genetic and physiological moderators of response to an intervention to increase physical activity	Bryan, Angela D.; Magnan, Renee E.; Hooper, Ann E. Caldwell; Ciccolo, Joseph T.; Marcus, Bess; Hutchison, Kent E.	2013	The international journal of behavioral nutrition and physical activity	10.1186/1479-5868-10-139	Wrong mean age
Promoting physical activity among youth through community-based prevention marketing	Bryant, C. A.; Courtney, A. H.; McDermott, R. J.; Alfonso, M. L.; Baldwin, J. A.; Nickelson, J.; McCormack Brown, K. R.; Debate, R. D.; Phillips, L. M.; Thompson, Z.; Zhu, Y.	2010	The Journal of school health	https://dx.doi.org/10.1111/j.1746-1561.2010.00493.x	Wrong study design
Can Fundamental Movement Skill Mastery Be Increased via a Six Week Physical Activity Intervention to Have Positive Effects on Physical Activity and Physical Self-Perception?	Bryant, E. S.; Duncan, M. J.; Birch, S. L.; James, R. S.	2016	Sports (Basel, Switzerland)	https://dx.doi.org/10.3390/sports4010010	data cannot be retrieved after contacting authors
Prediction of habitual physical activity level and weight status from fundamental movement skill level	Bryant, E. S.; James, R. S.; Birch, S. L.; Duncan, M.	2014	Journal of sports sciences	https://dx.doi.org/10.1080/02640414.2014.918644	PAB/SB measured only at one time point ;
Technology-Enhanced Classroom Activity Breaks Impacting Children's Physical Activity and Fitness	Buchele Harris, H.; Chen, W.	2018	Journal of clinical medicine	https://dx.doi.org/10.3390/jcm7070165	Determinant(s) not measured/measured only at one time point
Urban Moveability and physical activity in children: longitudinal results from the IDEFICS and I.Family cohort	Buck, C.; Eiben, G.; Lauria, F.; Konstabel, K.; Page, A.; Ahrens, W.; Pigeot, I.; Idefics,; the, I. F. c	2019	The international journal of behavioral nutrition and physical activity	https://dx.doi.org/10.1186/s12966-019-0886-2	Determinants not modifiable;
LCoMotion - Learning, Cognition and Motion; a multicomponent cluster randomized school-based intervention aimed at increasing learning and cognition - rationale, design and methods	Bugge, A.; Tarp, J.; Ã˜stergaard, L.; Domazet, S. L.; Andersen, L. B.; Froberg, K.	2014	BMC public health	10.1186/1471-2458-14-967	Wrong report type
Behavioral Outcome Effects of Serious Gaming as an Adjunct to Treatment for Children With Attention-Deficit/Hyperactivity Disorder: a Randomized Controlled Trial	Bul, K. C.; Kato, P. M.; Van der Oord, S.; Danckaerts, M.; Vreeke, L. J.; Willems, A.; van Oers, H. J.; Van Den Heuvel, R.; Birnie, D.; Van Amelsvoort, T. A.; et al.,	2016	Journal of medical Internet research	10.2196/jmir.5173	PA/SB not an outcome;
School travel planning: mobilizing school and community resources to encourage active school transportation	Buliung, R.; Faulkner, G.; Beesley, T.; Kennedy, J.	2011	The Journal of school health	https://dx.doi.org/10.1111/j.1746-1561.2011.00647.x	Wrong study design
Sydney Playground Project: a Cluster-Randomized Trial to Increase Physical Activity, Play, and Social Skills	Bundy, A.; Engelen, L.; Wyver, S.; Tranter, P.; Ragen, J.; Bauman, A.; Baur, L.; Schiller, W.; Simpson, J. M.; Niehues, A. N.; et al.,	2017	Journal of school health	10.1111/josh.12550	Determinant(s) not measured/measured only at one time point
Health Lifestyles in Adolescence and Self-rated Health into Adulthood	Burdette, A. M.; Needham, B. L.; Taylor, M. G.; Hill, T. D.	2017	Journal of health and social behavior	https://dx.doi.org/10.1177/0022146517735313	PA/SB not an outcome
Behavioral Effects of a Locomotor-Based Physical Activity Intervention in Preschoolers	Burkart, S.; Roberts, J.; Davidson, M. C.; Alhassan, S.	2018	Journal of physical activity & health	https://dx.doi.org/10.1123/jpah.2016-0479	Wrong mean age;
An Examination of Self-Reported Physical Activity and Physical Activity Self-Efficacy Among Children with Obesity: Findings from the Children's Health and Activity Modification Program (C.H.A.M.P.) Pilot Study	Burke, S. M.; Vanderloo, L. M.; Gaston, A.; Pearson, E. S.; Tucker, P.	2015	RETOS-NUEVAS TENDENCIAS EN EDUCACION FISICA DEPORTE Y RECREACION		Wrong study design
Effect of a Comprehensive School Physical Activity Program on School Day Step Counts in Children	Burns, R. D.; Brusseau, T. A.; Hannon, J. C.	2015	Journal of physical activity & health	https://dx.doi.org/10.1123/jpah.2014-0578	no control group;
A Controlled Health Promoting School Study in the Netherlands: Effects After 1 and 2 Years of Intervention	Busch, V.; De Leeuw, J. R. J.; Zuithoff, N. P. A.; Van Yperen, T. A.; Schrijvers, A. J. P.	2015	Health promotion practice	https://dx.doi.org/10.1177/1524839914566272	Determinant(s) not measured/measured only at one time point
Tracking and predictors of screen time from early adolescence to early adulthood: A 10-year follow-up study	Busschaert, Cedric; Cardon, Greet; Van Cauwenberg, Jelle; Maes, Lea; Van Damme, Joris; Hublet, Anne; De Bourdeaudhuij, Ilse; De Cocker, Katrien	2015	Journal of adolescent health	10.1016/j.jadohealth.2014.11.016	Wrong population
Longitudinal effects of parental, child and neighborhood factors on moderate-vigorous physical activity and sedentary time in Latino children	Butte, N. F.; Gregorich, S. E.; Tschann, J. M.; Penilla, C.; Pasch, L. A.; De Groat, C. L.; Flores, E.; Deardorff, J.; Greenspan, L. C.; Martinez, S. M.	2014	The international journal of behavioral nutrition and physical activity	https://dx.doi.org/10.1186/s12966-014-0108-x	Wrong duration
Association between Clustering of Lifestyle Behaviors and Health-Related Physical Fitness in Youth: The UP&DOWN Study	Cabanas-Sanchez, V.; Martinez-Gomez, D.; Izquierdo-Gomez, R.; Segura-Jimenez, V.; Castro-Pinero, J.; Veiga, O. L.	2018	The Journal of pediatrics	https://dx.doi.org/10.1016/j.jpeds.2018.03.075	Wrong study design
Association between multi-component initiatives and physical activity-related behaviors: interim findings from the Healthy Schools Healthy Communities initiative	Calise, T. V.; Spitzer, N.; Ruggiero, L.; Ryder, A.; Wingerter, C.; Hatcher, A.	2021	BMC public health	10.1186/s12889-021-10312-y	Determinant(s) not measured/measured only at one time point;
A comparison of activity, participation and quality of life in children with and without spastic diplegia cerebral palsy	Calley, Adele; Williams, SÃ®an; Reid, SiobhÃ¡n; Blair, Eve; Valentine, Jane; Girdler, Sonya; Elliott, Catherine	2012	Disability and Rehabilitation: An International, Multidisciplinary Journal	10.3109/09638288.2011.641662	Wrong study design
Classroom-Based Physical Activity: Minimizing Disparities in School-Day Physical Activity Among Elementary School Students	Calvert, Hannah G.; Mahar, Matthew T.; Flay, Brian; Turner, Lindsey	2018	Journal of physical activity & health		Determinant(s) not measured/measured only at one time point;
Physical activity disparities in heterosexual and sexual minority youth ages 12â€“22 years old: Roles of childhood gender nonconformity and athletic self-esteem	Calzo, Jerel P.; Roberts, Andrea L.; Corliss, Heather L.; Blood, Emily A.; Kroshus, Emily; Austin, S. Bryn	2014	Annals of behavioral medicine	10.1007/s12160-013-9570-y	Wrong duration
The WISH study: the effect of peer-led Walking in ScHools on school-time physical activity	Carlin, A.; Murphy, M. H.; Gallagher, A. M.	2015	Proceedings of the Nutrition Society	10.1017/s0029665115002773	Wrong report type
Using the School Environment to Promote Walking amongst Adolescent Females: A Mixed-Method Study	Carlin, A.; Murphy, M. H.; Gallagher, A. M.	2019	Children (Basel, Switzerland)	https://dx.doi.org/10.3390/children6030049	PA/SB not an outcome;
Aerobic training for young people with cerebral palsy in specialist schools: a pilot randomised controlled trial	Carlon, S. L.; Taylor, N. F.; Shields, N.; Dodd, K. J.	2014	Developmental medicine and child neurology	10.1111/dmcn.12368	Wrong report type
Implementing classroom physical activity breaks: Associations with student physical activity and classroom behavior	Carlson, J. A.; Engelberg, J. K.; Cain, K. L.; Conway, T. L.; Mignano, A. M.; Bonilla, E. A.; Geremia, C.; Sallis, J. F.	2015	Preventive medicine	https://dx.doi.org/10.1016/j.ypmed.2015.08.006	Wrong duration
Elementary school practices and children's objectively measured physical activity during school	Carlson, J. A.; Sallis, J. F.; Norman, G. J.; McKenzie, T. L.; Kerr, J.; Arredondo, E. M.; Madanat, H.; Mignano, A. M.; Cain, K. L.; Elder, J. P.; Saelens, B. E.	2013	Preventive medicine	https://dx.doi.org/10.1016/j.ypmed.2013.08.003	Wrong study design
Impacts of an earn-a-bike cycling education program on children's time spent cycling	Carlson, J. A.; Steel, C.; Bejarano, C.; Grimes, A.; Shook, R. P.; Reddy, A.; Green, M.; Morefield, T.; Steele, L.; Campbell, K.; Rogers, E.	2020	Journal of transport & health	10.1016/j.jth.2020.100826	Wrong study design;
Objective Assessment of Physical Activity and Associated Contexts During High School Sport Practices	Carlton, T.; McKenzie, T. L.; Bocarro, J. N.; Edwards, M.; Casper, J.; Suau, L.; Kanters, M. A.	2021	Frontiers in sports and active living	https://dx.doi.org/10.3389/fspor.2021.548516	Wrong study design
Associations between area socioeconomic status, individual mental health, physical activity, diet and change in cardiometabolic risk amongst a cohort of Australian adults: A longitudinal path analysis	Carroll, Suzanne J.; Dale, Michael J.; Niyonsenga, Theophile; Taylor, Anne W.; Daniel, Mark	2020	PloS one	10.1371/journal.pone.0233793	Wrong mean age
An afterâ€school program on nutrition and physical activity for elementary school children	Carson, Diane E.; Reiboldt, Wendy	2011	Family and Consumer Sciences Research Journal	10.1111/j.1552-3934.2010.02065.x	Wrong study design
Impact of trained champions of comprehensive school physical activity programs on school physical activity offerings, youth physical activity and sedentary behaviors	Carson, R. L.; Castelli, D. M.; Pulling Kuhn, A. C.; Moore, J. B.; Beets, M. W.; Beighle, A.; Aija, R.; Calvert, H. G.; Glowacki, E. M.	2014	Preventive medicine	https://dx.doi.org/10.1016/j.ypmed.2014.08.025	PA/SB not an outcome
Longitudinal levels and bouts of sedentary time among adolescent girls	Carson, V.; Cliff, D. P.; Janssen, X.; Okely, A. D.	2013	BMC pediatrics	https://dx.doi.org/10.1186/1471-2431-13-173	Determinant(s) not measured/measured only at one time point;
Screen time and risk behaviors in 10- to 16-year-old Canadian youth	Carson, V.; Pickett, W.; Janssen, I.	2011	Preventive medicine	https://dx.doi.org/10.1016/j.ypmed.2010.07.005	PA/SB not an outcome;
Stress and self-esteem in adolescence predict physical activity and sedentary behavior in adulthood	Carter, J. S.	2018	Mental health and physical activity	10.1016/j.mhpa.2018.02.005	Determinant(s) not measured/measured only at one time point
Global positive expectancies in adolescence and health-related behaviours: Longitudinal models of latent growth and cross-lagged effects	Carvajal, S. C.	2012	Psychology & health	10.1080/08870446.2011.633241	Wrong duration
How is active transport associated with children's and adolescents' physical activity over time?	Carver, A.; Timperio, A. F.; Hesketh, K. D.; Ridgers, N. D.; Salmon, J. L.; Crawford, D. A.	2011	The international journal of behavioral nutrition and physical activity	https://dx.doi.org/10.1186/1479-5868-8-126	Determinant(s) not measured/measured only at one time point;
Sport education-based irregular teaching unit and students' physical activity during school recess	Casado-Robles, C.; Mayorga-Vega, D.; Guijarro-Romero, S.; Viciana, J.	2020	JOURNAL OF EDUCATIONAL RESEARCH	10.1080/00220671.2020.1806014	Determinant(s) not measured/measured only at one time point
Effectiveness of a program for adolescent girls linking physical education with community sport and recreation	Casey, M.; Harvey, J.; Payne, W.; Telford, A.; Eime, R.; Mooney, A.; Smyth, J.	2013	Journal of science and medicine in sport	10.1016/j.jsams.2013.10.077	Wrong report type
Effectiveness of a school-community linked program on physical activity levels and health-related quality of life for adolescent girls	Casey, M. M.; Harvey, J. T.; Telford, A.; Eime, R. M.; Mooney, A.; Payne, W. R.	2014	BMC public health	https://dx.doi.org/10.1186/1471-2458-14-649	data cannot be retrieved after contacting authors
Effects of a structured recess intervention on physical activity levels, cardiorespiratory fitness, and anthropometric characteristics in primary school children	Casolo, Andrea; Sagelv, Edvard H.; Bianco, Massimiliano; Casolo, Francesco; Galvani, Christel	2019	Journal of Physical Education & Sport		Determinant(s) not measured/measured only at one time point;
Are young children with asthma more likely to be less physically active?	Cassim, R.; Dharmage, S. C.; Peters, R. L.; Koplin, J. J.; Allen, K. J.; Tang, M. L. K.; Lowe, A. J.; Olds, T. S.; Fraysse, F.; Milanzi, E.; Russell, M. A.; HealthNuts, I.	2021	Pediatric allergy and immunology : official publication of the European Society of Pediatric Allergy and Immunology	https://dx.doi.org/10.1111/pai.13383	Medical conditions
Changes in physical activity and sedentary behavior in a randomized trial of an internet-based versus workbook-based family intervention study	Catenacci, V. A.; Barrett, C.; Odgen, L.; Browning, R.; Schaefer, C. A.; Hill, J.; Wyatt, H.	2014	Journal of physical activity & health	https://dx.doi.org/10.1123/jpah.2012-0043	Determinant(s) not measured/measured only at one time point;
Physical Activity and Skipping Breakfast Have Independent Effects on Body Fatness Among Adolescents	Cayres, S. U.; Urban, J. B.; Fernandes, R. A.	2018	Journal of pediatric gastroenterology and nutrition	https://dx.doi.org/10.1097/MPG.0000000000002081	PA/SB not an outcome;
Adiposity and Physical Activity Do Not Mediate the Longitudinal Association Between Sleep Quality and Arterial Thickness Among Adolescents	Cayres, S. U.; Vanderlei, L. C. M.; Machado-Rodrigues, A. M.; Werneck, A. O.; Barbosa, M. F.; Fernandes, R. A.	2019	Journal of clinical sleep medicine : JCSM : official publication of the American Academy of Sleep Medicine	https://dx.doi.org/10.5664/jcsm.7620	PA/SB not an outcome
Effects of an Interdisciplinary Approach Integrating Mathematics and Physical Education on Mathematical Learning and Physical Activity Levels	Cecchini, J. A.; Carriedo, A.	2020	JOURNAL OF TEACHING IN PHYSICAL EDUCATION	10.1123/jtpe.2018-0274	Wrong PAB/SB measurement method
Longitudinal sport motivation among young athletes in intensive training settings: Using methodological advances to explore temporal structure of youth behavioral regulation in sport questionnaire scores	Cece, ValÃ©rian; Lienhart, NoÃ©mie; Nicaise, Virginie; Guillet-Descas, Emma; Martinent, Guillaume	2019	Journal of sport & exercise psychology	10.1123/jsep.2017-0194	PA/SB not an outcome
Impact of social-ecologic intervention on physical activity knowledge and behaviors of rural students	Cengiz, Cevdet; Ince, Mustafa Levent	2014	Journal of physical activity & health	10.1123/jpah2013-0080	PAB/SB measured only at one time point
Physical Activity Change Through Comprehensive School Physical Activity Programs in Urban Elementary Schools	Centeio, E. E.; Somers, C.; McCaughtry, N.; Shen, B.; Gutuskey, L.; Martin, J. J.; Garn, A. C.; Kulik, N. L.	2014	JOURNAL OF TEACHING IN PHYSICAL EDUCATION	10.1123/jtpe.2014-0067	Wrong study design
Relationship between academic achievement and healthy school transformations in urban elementary schools in the United States	Centeio, Erin E.; Somers, Cheryl L.; Moore, E. Whitney G.; Kulik, Noel; Garn, Alex; Martin, Jeffrey; McCaughtry, Nate	2018	PHYSICAL EDUCATION AND SPORT PEDAGOGY	10.1080/17408989.2018.1441395	Wrong study design;
Recovery of physical activity levels in adolescents after lower limb fractures: a longitudinal, accelerometry-based activity monitor study	Ceroni, D.; Martin, X.; Lamah, L.; Delhumeau, C.; Farpour-Lambert, N.; De Coulon, G.; Ferriere, V. D.	2012	BMC musculoskeletal disorders	https://dx.doi.org/10.1186/1471-2474-13-131	Medical conditions ;
Impact of after school programming on physical activity among adolescents with visual impairments	Cervantes, C. M.; Porretta, D. L.	2013	Adapted physical activity quarterly : APAQ		Wrong study design;
How Do Children's Moderate-To-Vigorous Physical Activity Levels Vary in Different Settings?	Cetintahra, G. E.; Cubukcu, E.	2018	PLANLAMA-PLANNING	10.14744/planlama.2018.65487	Wrong study design
Effect of the COVID-19 lockdown on physical activity and sedentary behaviors in French children and adolescents: New results from the ONAPS national survey	Chambonniere, C.; Lambert, C.; Fearnbach, N.; Tardieu, M.; Fillon, A.; Genin, P.; Larras, B.; Melsens, P.; Bois, J.; Pereira, B.; Tremblay, A.; Thivel, D.; Duclos, M.	2021	European journal of integrative medicine	https://dx.doi.org/10.1016/j.eujim.2021.101308	Determinant(s) not measured/measured only at one time point
Seasonal variations in physical activity and sedentary behavior among preschool children in a Central China city	Chang, Z.; Wang, S.; Zhang, X.	2020	American journal of human biology : the official journal of the Human Biology Council	https://dx.doi.org/10.1002/ajhb.23406	Determinant(s) not measured/measured only at one time point
Impact of goal setting on physical activity in physical education	Chase, Benjamin; Hall, Morgan; Brusseau, Timothy A.	2018	Journal of Physical Education & Sport		Determinant(s) not measured/measured only at one time point;
A Community-Level Initiative to Prevent Obesity: Results From Kaiser Permanente's Healthy Eating Active Living Zones Initiative in California	Cheadle, A.; Atiedu, A.; Rauzon, S.; Schwartz, P. M.; Keene, L.; Davoudi, M.; Spring, R.; Molina, M.; Lee, L.; Boyle, K.; Williamson, D.; Steimberg, C.; Tinajero, R.; Ravel, J.; Nudelman, J.; Azuma, A. M.; Kuo, E. S.; Solomon, L.	2018	American journal of preventive medicine	10.1016/j.amepre.2018.01.024	Determinant(s) not measured/measured only at one time point
Adherence to the 24-hour movement guidelines and adiposity in a cohort of at risk youth: A longitudinal analysis	Chemtob, K.; Reid, R. E. R.; Guimaraes, R. d F.; Henderson, M.; Mathieu, M. E.; Barnett, T. A.; Tremblay, A.; Van Hulst, A.	2021	Pediatric obesity	https://dx.doi.org/10.1111/ijpo.12730	Determinant(s) not measured/measured only at one time point;
The Effects of Active Videogame Feedback and Practicing Experience on Children's Physical Activity Intensity and Enjoyment	Chen, H.; Sun, H. C.	2017	Games for health journal	10.1089/g4h.2017.0027	Wrong study design
Evaluating the Implementation and Effectiveness of the SWITCH-MS: An Ecological, Multi-Component Adolescent Obesity Prevention Intervention	Chen, S.; Rosenkranz, R. R.; McLoughlin, G. M.; Vazou, S.; Lanningham-Foster, L.; Gentile, D. A.; Dzewaltowski, D. A.	2020	International journal of environmental research and public health	https://dx.doi.org/10.3390/ijerph17155401	Wrong study design;
Evaluation of a concept-based physical education unit for energy balance education	Chen, S.; Zhu, X.; Androzzi, J.; Nam, Y. H.	2016	Journal of sport and health science. (no pagination), 2016	10.1016/j.jshs.2016.06.011	Determinant(s) not measured/measured only at one time point
Age- and sex-related differences in vascular function and vascular response to mental stress. Longitudinal and cross-sectional studies in a cohort of healthy children and adolescents	Chen, Y.; Dangardt, F.; Osika, W.; Berggren, K.; Gronowitz, E.; Friberg, P.	2012	Atherosclerosis	https://dx.doi.org/10.1016/j.atherosclerosis.2011.10.030	PA/SB not an outcome
Stand Out in Class: Investigating the Potential Impact of a Sit-Stand Desk Intervention on Children's Sitting and Physical Activity during Class Time and after School	Chen, Y. L.; Tolfrey, K.; Pearson, N.; Bingham, D. D.; Edwardson, C.; Cale, L.; Dunstan, D.; Barber, S. E.; Clemes, S. A.	2021	International journal of environmental research and public health	https://dx.doi.org/10.3390/ijerph18094759	Determinant(s) not measured/measured only at one time point;
Cross-sectional and longitudinal associations between physical activity, sedentary behaviour and bone stiffness index across weight status in European children and adolescents	Cheng, L.; Pohlabeln, H.; Ahrens, W.; Lauria, F.; Veidebaum, T.; Chadjigeorgiou, C.; Molnar, D.; Eiben, G.; Michels, N.; Moreno, L. A.; Page, A. S.; Pitsiladis, Y.; Hebestreit, A.; Idefics,; Consortia, I. F.	2020	The international journal of behavioral nutrition and physical activity	https://dx.doi.org/10.1186/s12966-020-00956-1	PA/SB not an outcome
The Daily Mile makes primary school children more active, less sedentary and improves their fitness and body composition: a quasi-experimental pilot study	Chesham, R. A.; Booth, J. N.; Sweeney, E. L.; Ryde, G. C.; Gorely, T.; Brooks, N. E.; Moran, C. N.	2018	BMC medicine	https://dx.doi.org/10.1186/s12916-018-1049-z	PAB/SB measured only at one time point ;
Impact of a Georgia elementary school-based intervention on physical activity opportunities: A quasi-experimental study	Cheung, Patricia; Franks, Padra; Kramer, Michael; Drews-Botsch, Carolyn; Welsh, Jean; Kay, Christi; Weiss, Paul; Gazmararian, Julie	2019	Journal of science and medicine in sport	10.1016/j.jsams.2018.07.015	Determinant(s) not measured/measured only at one time point;
Association of after-school physical activity levels and organized physical activity participation in Hong Kong children	Cheung, P. P. Y.	2012	EUROPEAN PHYSICAL EDUCATION REVIEW	10.1177/1356336X12440021	Wrong study design;
Developmental trajectories of physical activity during elementary school physical education	Cheval, B.; Courvoisier, D. S.; Chanal, J.	2016	Preventive medicine	https://dx.doi.org/10.1016/j.ypmed.2016.02.043	Wrong duration
The effects of a health video game with story immersion for behavior change in obesity prevention among Hong Kong Chinese children	Chi, C. I.	2014	http://www.who.int/trialsearch/Trial2.aspx?TrialID=ChiCTR-IPC-14005354		Wrong report type
Physical Activity Correlates for Children With Autism Spectrum Disorders in Middle School Physical Education	Chien-Yu, Pan; Chia-Liang, Tsai; Kai-Wen, Hsieh	2011	Research Quarterly for Exercise & Sport		Wrong study design
Virtual reality rehabilitation in children with brain injury: a randomized controlled trial	Choi, J. Y.; Yi, S. H.; Ao, L.; Tang, X.; Xu, X.; Shim, D.; Yoo, B.; Park, E. S.; Rha, D. W.	2021	Developmental medicine and child neurology	https://dx.doi.org/10.1111/dmcn.14762	PA/SB not an outcome
Cross-Sectional and Longitudinal Associations between 24-Hour Movement Behaviours, Recreational Screen Use and Psychosocial Health Outcomes in Children: A Compositional Data Analysis Approach	Chong, K. H.; Parrish, A. M.; Cliff, D. P.; Dumuid, D.; Okely, A. D.	2021	International journal of environmental research and public health	https://dx.doi.org/10.3390/ijerph18115995	PA/SB not an outcome;
While Mothers Work Do Children Shirk? Determinants of Youth Obesity	Chowhan, J.; Stewart, J. M.	2014	APPLIED ECONOMIC PERSPECTIVES AND POLICY	10.1093/aepp/ppt023	Wrong study design
Active children through incentive vouchers - evaluation (ACTIVE): a mixed-method feasibility study	Christian, D.; Todd, C.; Hill, R.; Rance, J.; Mackintosh, K.; Stratton, G.; Brophy, S.	2016	BMC public health	https://dx.doi.org/10.1186/s12889-016-3381-6	Wrong study design
Pediatrician prescriptions for outdoor physical activity among children: A pilot study	Christiana, R. W.; Battista, R. A.; James, J. J.; Bergman, S. M.	2017	Preventive medicine reports		Determinant(s) not measured/measured only at one time point
Schoolyard upgrade in a randomized controlled study design-how are school interventions associated with adolescents' perception of opportunities and recess physical activity	Christiansen, L. B.; Toftager, M.; Pawlowski, C. S.; Andersen, H. B.; Ersboll, A. K.; Troelsen, J.	2017	Health education research	https://dx.doi.org/10.1093/her/cyw058	data cannot be retrieved after contacting authors
Perceived coach-created environment directly predicts high school athletes' physical activity during sport	Chu, T. L.; Zhang, X. X.; Lee, J.; Zhang, T.	2021	International journal of sports science & coaching	10.1177/1747954120959733	PAB/SB measured only at one time point
Does the CATCH Early Childhood Program Increase Physical Activity Among Low-Income Preschoolers?-Results From a Pilot Study	Chuang, R. J.; Sharma, S. V.; Perry, C.; Diamond, P.	2018	American journal of health promotion : AJHP	https://dx.doi.org/10.1177/0890117117700952	Wrong mean age
Effect of Physical Activity on Adolescent Obesity Status over Time: A Latent Growth Modeling Approach	Chung, S. J.	2021	Healthcare (Basel, Switzerland)	https://dx.doi.org/10.3390/healthcare9081018	PA/SB not an outcome
International trends in 'bottom-end' inequality in adolescent physical activity and nutrition: HBSC study 2002-2014	Chzhen, Y.; Moor, I.; Pickett, W.; Toczydlowska, E.; Stevens, Gwjm	2018	European journal of public health	10.1093/eurpub/ckx237	Determinant(s) not measured/measured only at one time point;
Promoting youth physical activity in the classroom through a comprehensive walking program	Cirignano, Sherri M.; Du, Lidan; Morgan, Kathleen T.	2010	Family and Consumer Sciences Research Journal	10.1111/j.1552-3934.2010.02054.x	Wrong study design\
If You Make it Free, Will They Come? Using a Physical Activity Accessibility Model to Understand the Use of a Free Children's Recreation Pass	Clark, A. F.; Campbell, J.; Tucker, P.; Wilk, P.; Gilliland, J. A.	2019	Journal of physical activity & health	https://dx.doi.org/10.1123/jpah.2018-0364	PA/SB not an outcome
Predictors healthy physical condition from Social Determinants in Colombian schoolchildren: Multicenter study	Claros, J. A. V.; Alvarez, C. V.; Arenas, A. A.; Sanchez, J. H. P.	2021	RETOS-NUEVAS TENDENCIAS EN EDUCACION FISICA DEPORTE Y RECREACION		Wrong study design
A longitudinal study of the family physical activity environment and physical activity among youth	Cleland, V.; Timperio, A.; Salmon, J.; Hume, C.; Telford, A.; Crawford, D.	2011	American journal of health promotion : AJHP	https://dx.doi.org/10.4278/ajhp.090303-QUAN-93	Determinant(s) not measured/measured only at one time point
Stand Out in Class: restructuring the classroom environment to reduce sitting time - findings from a pilot cluster randomised controlled trial	Clemes, S. A.; Bingham, D. D.; Pearson, N.; Chen, Y. L.; Edwardson, C. L.; McEachan, R. R. C.; Tolfrey, K.; Cale, L.; Richardson, G.; Fray, M.; Altunkaya, J.; Bandelow, S.; Jaicim, N. B.; Salmon, J.; Dunstan, D. W.; Barber, S. E.	2020	The international journal of behavioral nutrition and physical activity	https://dx.doi.org/10.1186/s12966-020-00958-z	Determinant(s) not measured/measured only at one time point;
Mixed-Methods Evaluation of a Healthy Exercise, Eating, and Lifestyle Program for Primary Schools	Cochrane, T.; Davey, R. C.	2017	Journal of school health	10.1111/josh.12555	Wrong study design
Promoting physical activity in high-poverty neighborhood parks: a cluster randomized controlled trial	Cohen, D. A.; Han, B.; Derose, K. P.; Williamson, S.; Marsh, T.; Raaen, L.; McKenzie, T. L.	2017	Social science & medicine (1982)	10.1016/j.socscimed.2017.06.001	Wrong study design
Impact of a physical education-based behavioural skill training program on cognitive antecedents and exercise and sport behaviour among adolescents: a cluster-randomized controlled trial	Coimbra, M.; Cody, R.; Kreppke, J. N.; Gerber, M.	2021	PHYSICAL EDUCATION AND SPORT PEDAGOGY	10.1080/17408989.2020.1799966	PAB/SB measured only at one time point
A digital movement in the world of inactive children: favourable outcomes of playing active video games in a pilot randomized trial	Coknaz, D.; Mirzeoglu, A. D.; Atasoy, H. I.; Alkoy, S.; Coknaz, H.; Goral, K.	2019	European journal of pediatrics	10.1007/s00431-019-03457-x	PA/SB not an outcome
Outcomes of a school-based intervention (RESCATE) to improve physical activity patterns in Mexican children aged 8â€“10 years	ColÃ­n-RamÃ­rez, E.; Castillo-MartÃ­nez, L.; Orea-Tejeda, A.; Vergara-CastaÃ±eda, A.; Keirns-Davis, C.; Villa-Romero, A.	2010	Health education research	10.1093/her/cyq056	Determinant(s) not measured/measured only at one time point
Magnitude and determinants of change in objectively-measured physical activity, sedentary time and sleep duration from ages 15 to 17.5y in UK adolescents: the ROOTS study	Collings, P. J.; Wijndaele, K.; Corder, K.; Westgate, K.; Ridgway, C. L.; Sharp, S. J.; Dunn, V.; Goodyer, I.; Ekelund, U.; Brage, S.	2015	The international journal of behavioral nutrition and physical activity	https://dx.doi.org/10.1186/s12966-015-0222-4	Wrong duration
A pilot study to analyze a multisport/triathlon program as a mechanism to promote self-determined exercise among an overweight inner-city middle school Latino population	Condit, Jeff; Caballero, Mark; Papanek, Paula	2015	International Journal of Child and Adolescent Health		data cannot be retrieved after contacting authors
Longitudinal Changes in Sitting Patterns, Physical Activity, and Health Outcomes in Adolescents	Contardo Ayala, A. M.; Salmon, J.; Dunstan, D. W.; Arundell, L.; Parker, K.; Timperio, A.	2018	Children (Basel, Switzerland)	https://dx.doi.org/10.3390/children6010002	Determinant(s) not measured/measured only at one time point
Impact of an 8-Month Trial Using Height-Adjustable Desks on Children's Classroom Sitting Patterns and Markers of Cardio-Metabolic and Musculoskeletal Health	Contardo Ayala, A. M.; Salmon, J.; Timperio, A.; Sudholz, B.; Ridgers, N. D.; Sethi, P.; Dunstan, D. W.	2016	International journal of environmental research and public health		Determinant(s) not measured/measured only at one time point
Gamification of active travel to school: A pilot evaluation of the Beat the Street physical activity intervention	Coombes, E.; Jones, A.	2016	Health & place	https://dx.doi.org/10.1016/j.healthplace.2016.03.001	Determinant(s) not measured/measured only at one time point
Physical activity and dietary intake of children aged 9-11 years and the influence of peers on these behaviours: a 1-year follow-up	Coppinger, T.; Jeanes, Y. M.; Dabinett, J.; Vogele, C.; Reeves, S.	2010	European journal of clinical nutrition	https://dx.doi.org/10.1038/ejcn.2010.63	Wrong duration
Predictors of change differ for moderate and vigorous intensity physical activity and for weekdays and weekends: a longitudinal analysis	Corder, K.; Craggs, C.; Jones, A. P.; Ekelund, U.; Griffin, S. J.; van Sluijs, E. M. F.	2013	International journal of behavioral nutrition and physical activity	10.1186/1479-5868-10-69	Determinant(s) not measured/measured only at one time point
Predictors of change in sports participation in Latino and non-Latino children	Corder, K.; Crespo, N. C.; van Sluijs, E. M. F.; Sallis, J. F.; Shadron, L. M.; Moody, J. S.; Elder, J. P.	2012	British journal of sports medicine	10.1136/bjsports-2011-090105	PA/SB not an outcome
Change in objectively measured physical activity during the transition to adolescence	Corder, K.; Sharp, S. J.; Atkin, A. J.; Griffin, S. J.; Jones, A. P.; Ekelund, U.; van Sluijs, E. M. F.	2015	British journal of sports medicine	https://dx.doi.org/10.1136/bjsports-2013-093190	Determinant(s) not measured/measured only at one time point;
Effectiveness of the GoActive intervention to increase physical activity in adolescents aged 13Ã¢â‚¬â€œ14 years: a cluster randomised controlled trial	Corder, K.; Sharp, S. J.; Foubister, C.; Brown, H. E.; Jong, S. T.; Wells, E. K.; Armitage, S.; Croxson, C. H. D.; Wilkinson, P. O.; Wilson, E. C. F.; et al.,	2019	Lancet	10.1016/s0140-6736(19)32831-4	Wrong report type
Changes in children's physical activity over 12 months: longitudinal results from the SPEEDY study	Corder, K.; van Sluijs, E. M. F.; Ekelund, U.; Jones, A. P.; Griffin, S. J.	2010	Pediatrics	https://dx.doi.org/10.1542/peds.2010-0048	Wrong duration
Pathways to Increasing Adolescent Physical Activity and Wellbeing: A Mediation Analysis of Intervention Components Designed Using a Participatory Approach	Corder, K.; Werneck, A. O.; Jong, S. T.; Hoare, E.; Brown, H. E.; Foubister, C.; Wilkinson, P. O.; van Sluijs, E. M.	2020	International journal of environmental research and public health	https://dx.doi.org/10.3390/ijerph17020390	No control group
A feasibility study of 'The StepSmart Challenge' to promote physical activity in adolescents	Corepal, R.; Best, P.; O'Neill, R.; Kee, F.; Badham, J.; Dunne, L.; Miller, S.; Connolly, P.; Cupples, M. E.; Van Sluijs, E. M. F.; et al.,	2019	Pilot and feasibility studies	10.1186/s40814-019-0523-5	Wrong study design
Exploring the use of a gamified intervention for encouraging physical activity in adolescents: a qualitative longitudinal study in Northern Ireland	Corepal, R.; Best, P.; O'Neill, R.; Tully, M. A.; Edwards, M.; Jago, R.; Miller, S. J.; Kee, F.; Hunter, R. F.	2018	BMJ open	https://dx.doi.org/10.1136/bmjopen-2017-019663	Wrong study design;
Supporting Our Lifelong Engagement: mothers and Teens Exercising (SOLE MATES); a feasibility trial	Corr, M.; McMullen, J.; Morgan, P. J.; Barnes, A.; Murtagh, E. M.	2019	Women & health	10.1080/03630242.2019.1688446	Wrong study design;
Maternal influences on adolescent daughters to increase physical activity (Supporting Our Lifelong Engagement: mothers and Teens Exercising ): a feasibility study	Corr, M.; Morgan, P.; McMullen, J.; Barnes, A.; Murtagh, E.	2018	Lancet	10.1016/s0140-6736(18)32867-8	Wrong report type
'No one ever asked us': a feasibility study assessing the co-creation of a physical activity programme with adolescent girls	Corr, M.; Murtagh, E.	2020	Global health promotion	https://dx.doi.org/10.1177/1757975919853784	Wrong study design;
Reclaiming streets for outdoor play: A process and impact evaluation of "Juega en tu Barrio" (Play in your Neighborhood), an intervention to increase physical activity and opportunities for play	Cortinez-O'Ryan, A.; Albagli, A.; Sadarangani, K. P.; Aguilar-Farias, N.	2017	PloS one	https://dx.doi.org/10.1371/journal.pone.0180172	Determinant effect on/association PAB/SB not reported; Fiona Ling (2021-12-06 22:02:06)(Select): determinants not measured per se, but part of process evaluation of the intervention;
The effect of an intervention on physical activity of moderate-and-vigorous intensity, and sedentary behavior during adolescents' time at school	Costa, B. G. G. d; Silva, K. S. d; Silveira, P. M. d; Berria, J.; Machado, A. R.; Petroski, E. L.	2019	Efeito de uma intervencao sobre atividade fisica moderada a vigorosa e comportamento sedentario no tempo escolar de adolescentes.	https://dx.doi.org/10.1590/1980-549720190065	Determinant(s) not measured/measured only at one time point
Longitudinal and cross-sectional changes in active commuting to school among Brazilian schoolchildren	Costa, F. F.; Silva, K. S.; Schmoelz, C. P.; Campos, V. C.; de Assis, M. A. A.	2012	Preventive medicine	10.1016/j.ypmed.2012.06.023	Determinant(s) not measured/measured only at one time point;
Associations between physical activity intensity and well-being in adolescents	Costigan, S. A.; Lubans, D. R.; Lonsdale, C.; Sanders, T.; Cruz, B. D.	2019	Preventive medicine	10.1016/j.ypmed.2019.05.009	Wrong PAB/SB measurement method
Poor, Unsafe, and Overweight: The Role of Feeling Unsafe at School in Mediating the Association Among Poverty Exposure, Youth Screen Time, Physical Activity, and Weight Status	Cote-Lussier, C.; Fitzpatrick, C.; Seguin, L.; Barnett, T. A.	2015	American journal of epidemiology	https://dx.doi.org/10.1093/aje/kwv005	Wrong study design
Impact of the Boston Active School Day policy to promote physical activity among children	Cradock, A. L.; Barrett, J. L.; Carter, J.; McHugh, A.; Sproul, J.; Russo, E. T.; Dao-Tran, P.; Gortmaker, S. L.	2014	American journal of health promotion : AJHP	https://dx.doi.org/10.4278/ajhp.130430-QUAN-204	Determinant(s) not measured/measured only at one time point
Effects of a before-school program on student physical activity levels	Cradock, A. L.; Barrett, J. L.; Taveras, E. M.; Peabody, S.; Flax, C. N.; Giles, C. M.; Gortmaker, S. L.	2019	Preventive medicine reports	10.1016/j.pmedr.2019.100940	Determinant(s) not measured/measured only at one time point
The Physical Activity and Sedentary Behaviour Patterns of Children in Kindergarten and Grade 2	Crane, J. R.; Naylor, P. J.; Temple, V. A.	2018	Children (Basel, Switzerland)	https://dx.doi.org/10.3390/children5100131	Determinant(s) not measured/measured only at one time point
The longitudinal influence of home and neighbourhood environments on children's body mass index and physical activity over 5 years: the CLAN study	Crawford, D.; Cleland, V.; Timperio, A.; Salmon, J.; Andrianopoulos, N.; Roberts, R.; Giles-Corti, B.; Baur, L.; Ball, K.	2010	International journal of obesity (2005)	https://dx.doi.org/10.1038/ijo.2010.57	Determinant(s) not measured/measured only at one time point
Effect of Linear and Nonlinear Pedagogy Physical Education Interventions on Children's Physical Activity: A Cluster Randomized Controlled Trial (SAMPLE-PE)	Crotti, M.; Rudd, J. R.; Roberts, S.; Boddy, L. M.; Fitton Davies, K.; O'Callaghan, L.; Utesch, T.; Foweather, L.	2021	Children (Basel, Switzerland)	https://dx.doi.org/10.3390/children8010049	Determinant(s) not measured/measured only at one time point
Effect on Physical Activity of a Randomized Afterschool Intervention for Inner City Children in 3rd to 5th Grade	Crouter, S. E.; de Ferranti, S. D.; Whiteley, J.; Steltz, S. K.; Osganian, S. K.; Feldman, H. A.; Hayman, L. L.	2015	PloS one	https://dx.doi.org/10.1371/journal.pone.0141584	Determinant(s) not measured/measured only at one time point;
Effects of an Obesity Prevention Intervention on Physical Activity Among Preschool Children: The CHILE Study	Cruz, T. H.; Davis, S. M.; Myers, O. B.; O'Donald, E. R.; Sanders, S. G.; Sheche, J. N.	2016	Health promotion practice	10.1177/1524839916629974	Wrong mean age
The effects of a low-dose physical activity intervention on physical activity and body mass index in severely obese adolescents	Currie, J.; Collier, D.; Raedeke, T. D.; Lutes, L. D.; Kemble, C. D.; DuBose, K. D.	2017	International journal of adolescent medicine and health	https://dx.doi.org/10.1515/ijamh-2016-0121	Determinant(s) not measured/measured only at one time point
Adaptive mHealth Intervention for Adolescent Physical Activity Promotion	Cushing, C. C.; Bejarano, C. M.; Ortega, A.; Sayre, N.; Fedele, D. A.; Smyth, J. M.	2021	Journal of pediatric psychology	https://dx.doi.org/10.1093/jpepsy/jsaa125	Determinant(s) not measured/measured only at one time point
Bidirectional Associations Between Psychological States and Physical Activity in Adolescents: A mHealth Pilot Study	Cushing, C. C.; Mitchell, T. B.; Bejarano, C. M.; Walters, R. W.; Crick, C. J.; Noser, A. E.	2017	Journal of pediatric psychology	https://dx.doi.org/10.1093/jpepsy/jsw099	Wrong study design
Changes in Individual and Social Environmental Characteristics in Relation to Changes in Physical Activity: a Longitudinal Study from Primary to Secondary School	D'Haese, S.; Cardon, G.; De Bourdeaudhuij, I.; Deforche, B.; De Meester, F.; Van Dyck, D.	2016	International journal of behavioral medicine	https://dx.doi.org/10.1007/s12529-016-9545-z	Wrong duration
Changes in the perceived neighborhood environment in relation to changes in physical activity: A longitudinal study from childhood into adolescence	D'Haese, S.; De Meester, F.; Cardon, G.; De Bourdeaudhuij, I.; Deforche, B.; Van Dyck, D.	2015	Health & place	https://dx.doi.org/10.1016/j.healthplace.2015.03.004	Wrong duration
Effectiveness and feasibility of lowering playground density during recess to promote physical activity and decrease sedentary time at primary school	D'Haese, S.; Van Dyck, D.; De Bourdeaudhuij, I.; Cardon, G.	2013	BMC public health	https://dx.doi.org/10.1186/1471-2458-13-1154	PAB/SB measured only at one time point
Do Fruit and Vegetable Policies, Socio-Environmental Factors, and Physical Activity Influence Fruit and Vegetable Intake Among Adolescents?	Darfour-Oduro, S. A.; Andrade, J. E.; Grigsby-Toussaint, D. S.	2020	The Journal of adolescent health : official publication of the Society for Adolescent Medicine	https://dx.doi.org/10.1016/j.jadohealth.2019.07.016	PA/SB not an outcome
Effects of a Three-Tiered Intervention Model on Physical Activity and Fitness Levels of Elementary School Children	Dauenhauer, B.; Keating, X.; Lambdin, D.	2016	The journal of primary prevention	https://dx.doi.org/10.1007/s10935-016-0430-y	Wrong study design;
Effect of a multicomponent nutritional supplement on functional outcomes for Duchenne muscular dystrophy: a randomized controlled trial	Davidson, Z. E.; Hughes, I.; Ryan, M. M.; Kornberg, A. J.; Cairns, A. G.; Jones, K.; Hutchence, M.; Sampaio, H.; Morrison, M.; Truby, H.	2021	Clinical nutrition (Edinburgh, Scotland)	10.1016/j.clnu.2021.06.008	Determinant(s) not measured/measured only at one time point
Outcomes from an urban pediatric obesity program targeting minority youth: the Healthy Hawks program	Davis, A. M.; Daldalian, M. C.; Mayfield, C. A.; Dean, K.; Black, W. R.; Sampilo, M. L.; Gonzalez-Mijares, M.; Suminski, R.	2013	Childhood obesity (Print)	https://dx.doi.org/10.1089/chi.2013.0053	Determinant(s) not measured/measured only at one time point
Treating rural pediatric obesity through telemedicine: outcomes from a small randomized controlled trial	Davis, A. M.; Sampilo, M.; Gallagher, K. S.; Landrum, Y.; Malone, B.	2013	Journal of pediatric psychology	https://dx.doi.org/10.1093/jpepsy/jst005	Determinant effect on/association PAB/SB not reported
Outcomes of a weight management program conjointly addressing parent and child health	Davis, A. M.; Stough, C. O.; Black, W. R.; Dean, K.; Sampilo, M.; Simpson, S.; Landrum, Y.	2016	CHILDRENS HEALTH CARE	10.1080/02739615.2014.979923	Determinant(s) not measured/measured only at one time point
The consequence of encouraging girls to be active for weight loss	Davison, K. K.; Deane, G. D.	2010	Social science & medicine (1982)	https://dx.doi.org/10.1016/j.socscimed.2009.10.061	Determinant(s) not measured/measured only at one time point;
A childhood obesity intervention developed by families for families: results from a pilot study	Davison, K. K.; Jurkowski, J. M.; Li, K.; Kranz, S.; Lawson, H. A.	2013	The international journal of behavioral nutrition and physical activity	https://dx.doi.org/10.1186/1479-5868-10-3	Wrong age
Emerging adulthood, emergent health lifestyles: Sociodemographic determinants of trajectories of smoking, binge drinking, obesity, and sedentary behavior	Daw, Jonathan; Margolis, Rachel; Wright, Laura	2017	Journal of health and social behavior	10.1177/0022146517702421	Determinants not modifiable
Youth participation in organized and informal sports activities across childhood and adolescence: exploring the relationships of motivational beliefs, developmental stage and gender	Dawes, N. P.; Vest, A.; Simpkins, S.	2014	Journal of youth and adolescence	https://dx.doi.org/10.1007/s10964-013-9980-y	Wrong duration
Evaluation of a computer-tailored physical activity intervention in adolescents in six European countries: The Activ-O-Meter in the HELENA intervention study	De Bourdeaudhuij, Ilse; Maes, Lea; De Henauw, Stefaan; De Vriendt, Tineke; Moreno, Luis A.; Kersting, Mathilde; Sarri, Katerina; Manios, Yannis; Widhalm, Kurt; SjÃ¶strom, Michael; Ruiz, Jonatan R.; Haerens, Leen	2010	Journal of adolescent health	10.1016/j.jadohealth.2009.10.006	Determinant(s) not measured/measured only at one time point;
Changes in children's television and computer time according to parental education, parental income and ethnicity: A 6-year longitudinal EYHS study	De Craemer, M.; Verloigne, M.; Ghekiere, A.; Loyen, A.; Dargent-Molina, P.; Brug, J.; Lien, N.; Froberg, K.; Wedderkopp, N.; Chastin, S.; Cardon, G.; Van Cauwenberg, J.	2018	PloS one	https://dx.doi.org/10.1371/journal.pone.0203592	Determinant(s) not measured/measured only at one time point;
Cohort profile of the GOALS study: A large-scale research of physical activity in Dutch students	de Groot, R. H. M.; van Dijk, M. L.; Kirschner, P. A.	2015	BRITISH JOURNAL OF EDUCATIONAL TECHNOLOGY	10.1111/bjet.12284	Wrong report type
How physical activity shapes, and is shaped by, adolescent friendships	de la Haye, Kayla; Robins, Garry; Mohr, Philip; Wilson, Carlene	2011	Social science & medicine	10.1016/j.socscimed.2011.06.023	Wrong duration
Changes in physical activity during the transition from primary to secondary school in Belgian children: what is the role of the school environment?	De Meester, F.; Van Dyck, D.; De Bourdeaudhuij, I.; Deforche, B.; Cardon, G.	2014	BMC public health	https://dx.doi.org/10.1186/1471-2458-14-261	Wrong duration
Longitudinal patterns and predictors of multiple health risk behaviors among adolescents: The TRAILS study	de Winter, A. F.; Visser, L.; Verhulst, F. C.; Vollebergh, W. A. M.; Reijneveld, S. A.	2016	Preventive medicine	10.1016/j.ypmed.2015.11.028	Determinant(s) not measured/measured only at one time point
Sugar-sweetened beverages and weight gain in 2- to 5-year-old children	DeBoer, M. D.; Scharf, R. J.; Demmer, R. T.	2013	Pediatrics	https://dx.doi.org/10.1542/peds.2013-0570	PA/SB not an outcome
Web-based family intervention for overweight children: a pilot study	Delamater, A. M.; Pulgaron, E. R.; Rarback, S.; Hernandez, J.; Carrillo, A.; Christiansen, S.; Severson, H. H.	2013	Childhood obesity (Print)	https://dx.doi.org/10.1089/chi.2011.0126	PA/SB not an outcome
Feasibility of FitSurvivor: a technology-enhanced group-based fitness intervention for adolescent and young adult survivors of childhood cancer	Devine, K. A.; Viola, A.; Levonyan-Radloff, K.; Mackowski, N.; Bozzini, B.; Chandler, A.; Xu, B.; Ohman-Strickland, P.; Mayans, S.; Farrar-Anton, A.; et al.,	2020	Pediatric blood & cancer	10.1002/pbc.28530	Wrong mean age
The nutrition and enjoyable activity for teen girls study: a cluster randomized controlled trial	Dewar, D. L.; Morgan, P. J.; Plotnikoff, R. C.; Okely, A. D.; Collins, C. E.; Batterham, M.; Callister, R.; Lubans, D. R.	2013	American journal of preventive medicine	https://dx.doi.org/10.1016/j.amepre.2013.04.014	Determinant(s) not measured/measured only at one time point;
Testing social-cognitive theory to explain physical activity change in adolescent girls from low-income communities	Dewar, D. L.; Plotnikoff, R. C.; Morgan, P. J.; Okely, A. D.; Costigan, S. A.; Lubans, D. R.	2013	Research quarterly for exercise and sport		Wrong study design
Healthy families: A family-based community intervention to address childhood obesity	Dinkel, Danae; Tibbits, Melissa; Hanigan, Emily; Nielsen, Kelly; Jorgensen, Leah; Grant, Kay	2017	Journal of Community Health Nursing	10.1080/07370016.2017.1369808	Wrong study design
Apps for IMproving FITness and Increasing Physical Activity Among Young People: The AIMFIT Pragmatic Randomized Controlled Trial	Direito, A.; Jiang, Y.; Whittaker, R.; Maddison, R.	2015	Journal of medical Internet research	https://dx.doi.org/10.2196/jmir.4568	Determinant(s) not measured/measured only at one time point
Social-cognitive correlates of physical activity in a multi-ethnic cohort of middle-school girls: two-year prospective study	Dishman, R. K.; Dunn, A. L.; Sallis, J. F.; Vandenberg, R. J.; Pratt, C. A.	2010	Journal of pediatric psychology	https://dx.doi.org/10.1093/jpepsy/jsp042	Wrong duration
Motivation and Behavioral Regulation of Physical Activity in Middle School Students	Dishman, R. K.; McIver, K. L.; Dowda, M.; Saunders, R. P.; Pate, R. R.	2015	Medicine and science in sports and exercise	https://dx.doi.org/10.1249/MSS.0000000000000616	Wrong duration
A behavioural intervention package to support weight loss in youth with ID	Dittrich, G.; Bandini, L.; Curtin, C.; Fleming, R.	2019	Journal of intellectual disability research	10.1111/jir.12660	Wrong report type
Changing associations of Australian parents' physical activity with their children's sport participation: 1985 to 2004	Dollman, J.	2010	Australian and New Zealand journal of public health	10.1111/j.1753-6405.2010.00617.x	Wrong study design
Effects of a structural intervention and implementation on physical activity among youth in residential children's homes	Dominick, G. M.; Saunders, R. P.; Dowda, M.; Kenison, K.; Evans, A. E.	2014	Evaluation and program planning	10.1016/j.evalprogplan.2014.05.011	Determinants not modifiable
Parent-child associations for changes in diet, screen time, and physical activity across two decades in modernizing China: China Health and Nutrition Survey 1991-2009	Dong, F.; Howard, A. G.; Herring, A. H.; Thompson, A. L.; Adair, L. S.; Popkin, B. M.; Aiello, A. E.; Zhang, B.; Gordon-Larsen, P.	2016	The international journal of behavioral nutrition and physical activity		Determinant(s) not measured/measured only at one time point;
Longitudinal associations of away-from-home eating, snacking, screen time, and physical activity behaviors with cardiometabolic risk factors among Chinese children and their parents	Dong, F.; Howard, A. G.; Herring, A. H.; Thompson, A. L.; Adair, L. S.; Popkin, B. M.; Aiello, A. E.; Zhang, B.; Gordon-Larsen, P.	2017	The American journal of clinical nutrition	https://dx.doi.org/10.3945/ajcn.116.146217	Determinant(s) not measured/measured only at one time point;
Alarming trends in ideal cardiovascular health among children and adolescents in Beijing, China, 2004 to 2014	Dong, H. B.; Yan, Y. K.; Liu, J. T.; Zhao, X. Y.; Cheng, H.; Hou, D. Q.; Huang, G. M.; Li, S. X.; Wang, Y. F.; Mi, J.	2017	International journal of cardiology	10.1016/j.ijcard.2016.12.027	Determinant(s) not measured/measured only at one time point
'Go girls!': Psychological and behavioral outcomes associated with a group-based healthy lifestyle program for adolescent girls	Dowd, A. Justine; Chen, Michelle Y.; Jung, Mary E.; Beauchamp, Mark R.	2015	Translational behavioral medicine	10.1007/s13142-014-0285-9	no control group
Empower U: effectiveness of an adolescent outreach and prevention program with sixth-grade boys and girls: a pilot study	Dowdy, S.; Alvarado, M.; Atieno, O.; Barker, S.; Barrett, S.; Carlton, A.; Cheshire, G.; Cooper, M.; Eastridge, C.; Grant, S.; McHenry, S.; Methvin, K.; Murray, S.; Ratcliff, A.; Reynolds, C.; Scott, A.; Tidwell, S.; Turley, J.; Williamson, L.	2013	Journal of pediatric nursing	https://dx.doi.org/10.1016/j.pedn.2012.03.028	Wrong study design
The effect of a classroom activity break on physical activity levels and adiposity in primary school children	Drummy, C.; Murtagh, E. M.; McKee, D. P.; Breslin, G.; Davison, G. W.; Murphy, M. H.	2016	Journal of paediatrics and child health	https://dx.doi.org/10.1111/jpc.13182	Determinant(s) not measured/measured only at one time point
Web-Based Intervention for Physical Activity and Fruit and Vegetable Intake Among Chinese University Students: a Randomized Controlled Trial	Duan, Y. P.; Wienert, J.; Hu, C.; Si, G. Y.; Lippke, S.	2017	Journal of medical Internet research	10.2196/jmir.7152	Wrong mean age
Evaluation of a real world intervention using professional football players to promote a healthy diet and physical activity in children and adolescents from a lower socio-economic background: a controlled pretest-posttest design	Dubuy, V.; De Cocker, K.; De Bourdeaudhuij, I.; Maes, L.; Seghers, J.; Lefevre, J.; De Martelaer, K.; Brooke, H.; Cardon, G.	2014	BMC public health	https://dx.doi.org/10.1186/1471-2458-14-457	Determinant(s) not measured/measured only at one time point
Effects of a cycle training course on children's cycling skills and levels of cycling to school	Ducheyne, Fabian; De Bourdeaudhuij, Ilse; Lenoir, Matthieu; Cardon, Greet	2014	ACCIDENT ANALYSIS AND PREVENTION	10.1016/j.aap.2014.01.023	Wrong PAB/SB measurement method
High-Intensity Interval Training and Health Optimizing Physical Education: Achieving Health and Educative Outcomes in Secondary Physical Education-A Pilot Nonrandomized Comparison Trial	Dudley, D.; Weaver, N.; Cairney, J.	2021	JOURNAL OF TEACHING IN PHYSICAL EDUCATION	10.1123/jtpe.2019-0264	PA/SB not an outcome;
Changes in physical activity levels, lesson context, and teacher interaction during physical education in culturally and linguistically diverse Australian schools	Dudley, D. A.; Okely, A. D.; Pearson, P.; Cotton, W. G.; Caputi, P.	2012	The international journal of behavioral nutrition and physical activity	https://dx.doi.org/10.1186/1479-5868-9-114	Wrong PAB/SB measurement method
Kids Active: Evaluation of an Educator-Led Active Play and Fundamental Movement Skill Intervention in the Irish Preschool Setting	Duff, C.; Issartel, J.; O'Brien, W.; Belton, S.	2019	JOURNAL OF MOTOR LEARNING AND DEVELOPMENT	10.1123/jmld.2018-0039	Wrong population
Aerobic Exercise Influences Quality of Life of Children and Youngsters With Congenital Heart Disease: a Randomized Controlled Trial	Dulfer, K.; Duppen, N.; Kuipers, I. M.; Schokking, M.; van Domburg, R. T.; Verhulst, F. C.; Helbing, W. A.; Utens, E.	2014	Journal of adolescent health	10.1016/j.jadohealth.2013.12.010	PA/SB not an outcome
Predictors and health consequences of screen-time change during adolescence--1993 Pelotas (Brazil) birth cohort study	Dumith, S. C.; Garcia, L. M. T.; da Silva, K. S.; Menezes, A. M. B.; Hallal, P. C.	2012	The Journal of adolescent health : official publication of the Society for Adolescent Medicine	https://dx.doi.org/10.1016/j.jadohealth.2012.06.025	PA/SB not an outcome
A longitudinal evaluation of physical activity in Brazilian adolescents: tracking, change and predictors	Dumith, S. C.; Gigante, D. P.; Domingues, M. R.; Hallal, P. C.; Menezes, A. M. B.; Kohl, H. W., 3rd	2012	Pediatric exercise science		Determinant(s) not measured/measured only at one time point;
Efficacy of an integrated school curriculum pedometer intervention to enhance physical activity and to reduce weight status in children	Duncan, M.; Birch, S.; Woodfield, L.	2012	EUROPEAN PHYSICAL EDUCATION REVIEW	10.1177/1356336X12450799	Determinant(s) not measured/measured only at one time point
PHYSICAL ACTIVITY LEVELS DURING A 6-WEEK, SCHOOL-BASED, ACTIVE VIDEOGAMING INTERVENTION USING THE GAMERCIZE POWER STEPPER IN BRITISH CHILDREN	Duncan, Michael J.; Birch, Samantha; Woodfield, Lorayne; Hankey, Joanne	2011	Medicina Sportiva		Determinants not modifiable
Pre-schoolers fundamental movement skills predict BMI, physical activity, and sedentary behavior: A longitudinal study	Duncan, M. J.; Hall, C.; Eyre, E.; Barnett, L. M.; James, R. S.	2021	Scandinavian journal of medicine & science in sports	https://dx.doi.org/10.1111/sms.13746	Wrong mean age
THE IMPACT OF A SCHOOL-BASED ACTIVE VIDEO GAME PLAY INTERVENTION ON CHILDREN'S PHYSICAL ACTIVITY DURING RECESS	Duncan, Michael J.; Staples, Victoria	2010	Human Movement		Determinants not modifiable
Efficacy of a compulsory homework programme for increasing physical activity and healthy eating in children: the healthy homework pilot study	Duncan, S.; McPhee, J. C.; Schluter, P. J.; Zinn, C.; Smith, R.; Schofield, G.	2011	The international journal of behavioral nutrition and physical activity	https://dx.doi.org/10.1186/1479-5868-8-127	Determinant(s) not measured/measured only at one time point
Efficacy of a compulsory homework programme for increasing physical activity and improving nutrition in children: a cluster randomised controlled trial	Duncan, S.; Stewart, T.; McPhee, J.; Borotkanics, R.; Prendergast, K.; Zinn, C.; Meredith-Jones, K.; Taylor, R.; McLachlan, C.; Schofield, G.	2019	The international journal of behavioral nutrition and physical activity	https://dx.doi.org/10.1186/s12966-019-0840-3	Determinant(s) not measured/measured only at one time point
A latent growth model of adolescent physical activity as a function of depressive symptoms	Duncan, Susan C.; Seeley, John R.; Gau, Jeff M.; Strycker, Lisa A.; Farmer, Richard F.	2012	Mental health and physical activity	10.1016/j.mhpa.2012.03.001	Wrong duration
Identifying Combinations of Risk and Protective Factors Predicting Physical Activity Change in High School Students	Dunton, Genevieve Fridlund; Atienza, Audie A.; Tscherne, James; Rodriguez, Daniel	2011	Pediatric exercise science		Wrong duration
Investigating the impact of a smart growth community on the contexts of children's physical activity using Ecological Momentary Assessment	Dunton, G. F.; Intille, S. S.; Wolch, J.; Pentz, M. A.	2012	Health & place	https://dx.doi.org/10.1016/j.healthplace.2011.07.007	Determinant(s) not measured/measured only at one time point
Physical and social contextual influences on children's leisure-time physical activity: an ecological momentary assessment study	Dunton, G. F.; Liao, Y.; Intille, S.; Wolch, J.; Pentz, M. A.	2011	Journal of physical activity & health		Wrong study design
Longitudinal Changes in Children's Accelerometer-derived Activity Pattern Metrics	Dunton, G. F.; Yang, C. H.; Zink, J.; Dzubur, E.; Belcher, B. R.	2020	Medicine and science in sports and exercise	https://dx.doi.org/10.1249/MSS.0000000000002247	Determinants not modifiable
HOP'N after-school project: an obesity prevention randomized controlled trial	Dzewaltowski, D. A.; Rosenkranz, R. R.; Geller, K. S.; Coleman, K. J.; Welk, G. J.; Hastmann, T. J.; Milliken, G. A.	2010	The international journal of behavioral nutrition and physical activity	https://dx.doi.org/10.1186/1479-5868-7-90	Determinant(s) not measured/measured only at one time point
Importance of Self-Efficacy in Eating Behavior and Physical Activity Change of Overweight and Non-Overweight Adolescent Girls Participating in Healthy Me: A Lifestyle Intervention with Mobile Technology	Dzielska, A.; Mazur, J.; Nalecz, H.; Oblacinska, A.; Fijalkowska, A.	2020	Nutrients	10.3390/nu12072128	PA/SB not an outcome
A middle school intervention to improve health behaviors and reduce cardiac risk factors	Eagle, T. F.; Gurm, R.; Smith, C. A.; Corriveau, N.; DuRussell-Weston, J.; Palma-Davis, L.; Aaronson, S.; Goldberg, C.; Kline-Rogers, E.; Cotts, T.; Jackson, E. A.; Eagle, K. A.	2013	The American journal of medicine	https://dx.doi.org/10.1016/j.amjmed.2013.04.019	Wrong study design
Is time preference and present bias associated with the decision to start, quit or maintain physical activity over time?	Eberth, B.; van der Pol, M.; Kemenev, D.		JOURNAL OF PUBLIC HEALTH-HEIDELBERG	10.1007/s10389-020-01334-8	Wrong population
Exploring effective strategies for increasing the amount of moderate-to-vigorous physical activity children accumulate during recess: a quasi-experimental intervention study	Efrat, M. W.	2013	The Journal of school health	https://dx.doi.org/10.1111/josh.12026	Determinant(s) not measured/measured only at one time point
Partnerships for Active Children in Elementary Schools (PACES): First year process evaluation	Egan, Cate A.; Webster, Collin; Weaver, R. Glenn; Brian, Ali; Stodden, David; Russ, Laura; Nesbitt, Danielle; Vazou, Spyridoula	2018	Evaluation and program planning	10.1016/j.evalprogplan.2017.12.002	Wrong population
Is school community readiness related to physical activity before and after the Ready for Recess intervention?	Ehlers, D. K.; Huberty, J. L.; Beseler, C. L.	2013	Health education research	https://dx.doi.org/10.1093/her/cys102	Determinant(s) not measured/measured only at one time point
Impact of Race and Ethnicity on Weight-Loss Outcomes in Pediatric Family-Based Obesity Treatment	Eichen, D. M.; Rhee, K. E.; Strong, D. R.; Boutelle, K. N.	2020	Journal of racial and ethnic health disparities	https://dx.doi.org/10.1007/s40615-019-00694-6	Determinants not modifiable
A Comparison of Physical Activity Levels, Sleep Disrupting Behavior, and Stress/Affective Distress as Predictors of Sleep as Indexed by Actigraphy	Eid, S. W.; Brown, R. F.; Birmingham, C. L.; Maloney, S. K.	2021	Journal of physical activity & health	https://dx.doi.org/10.1123/jpah.2020-0042	Wrong mean age
High-intensity training increases spontaneous physical activity in children: a randomized controlled study	Eiholzer, U.; Meinhardt, U.; Petro, R.; Witassek, F.; Gutzwiller, F.; Gasser, T.	2010	The Journal of pediatrics	https://dx.doi.org/10.1016/j.jpeds.2009.08.039	Determinant(s) not measured/measured only at one time point;
Socioecological factors potentially associated with participation in physical activity and sport: A longitudinal study of adolescent girls	Eime, R. M.; Casey, M. M.; Harvey, J. T.; Sawyer, N. A.; Symons, C. M.; Payne, W. R.	2015	Journal of science and medicine in sport	https://dx.doi.org/10.1016/j.jsams.2014.09.012	PA/SB not an outcome
Changes in sport and physical activity participation for adolescent females: a longitudinal study	Eime, R. M.; Harvey, J. T.; Sawyer, N. A.; Craike, M. J.; Symons, C. M.; Payne, W. R.	2016	BMC public health	https://dx.doi.org/10.1186/s12889-016-3203-x	Determinant(s) not measured/measured only at one time point
Promoting physical activity among school-age children using feedback, goal setting, and rewards	Ek, Kari E.; Miltenberger, Raymond G.; Valbuena, Diego	2016	Behavior Analysis: Research and Practice	10.1037/bar0000029	Determinant(s) not measured/measured only at one time point
Mark, Set, Go! School-Based Nutrition and Physical Activity Program: A Five-Year Evaluation	El Rayess, F.; Gandhi, M.; Mennillo, H.	2017	Rhode Island medical journal (2013)		Wrong study design;
A participatory and capacity-building approach to healthy eating and physical activityâ€”SCIP-school: A 2-year controlled trial	Elinder, Liselotte SchÃ¤fer; Heinemans, Nelleke; Hagberg, Jan; Quetel, Anna-Karin; HagstrÃ¶mer, Maria	2012	The international journal of behavioral nutrition and physical activity	10.1186/1479-5868-9-145	Determinant(s) not measured/measured only at one time point
Nonresident African-American fathers' influence on sons' exercise intentions in the fathers and sons program	Ellis, K. R.; Caldwell, C. H.; Assari, S.; De Loney, E. H.	2014	American journal of health promotion : AJHP	https://dx.doi.org/10.4278/ajhp.130417-QUAN-179	PA/SB not an outcome
Dog walking among adolescents: Correlates and contribution to physical activity	Engelberg, J. K.; Carlson, J. A.; Conway, T. L.; Cain, K. L.; Saelens, B. E.; Glanz, K.; Frank, L. D.; Sallis, J. F.	2016	Preventive medicine	https://dx.doi.org/10.1016/j.ypmed.2015.11.011	Wrong study design
Increasing physical activity in young primary school children--it's child's play: a cluster randomised controlled trial	Engelen, L.; Bundy, A. C.; Naughton, G.; Simpson, J. M.; Bauman, A.; Ragen, J.; Baur, L.; Wyver, S.; Tranter, P.; Niehues, A.; et al.,	2013	Preventive medicine	10.1016/j.ypmed.2013.02.007	Determinant(s) not measured/measured only at one time point
Objective Assessment of Physical Activity during Physical Exercise Sessions in a Multidisciplinary Intervention for the Treatment of Childhood Obesity	Ensenyat, A.; Palacios, I.; Serra-Paya, N.; Castro-Vinuales, I.	2016	APUNTS EDUCACION FISICA Y DEPORTES	10.5672/apunts.2014-0983.es.(2016/3).125.03	PAB/SB measured only at one time point
The motivation to be sedentary predicts weight change when sedentary behaviors are reduced	Epstein, Leonard H.; Roemmich, James N.; Cavanaugh, Meghan D.; Paluch, Rocco A.	2011	The international journal of behavioral nutrition and physical activity	10.1186/1479-5868-8-13	Determinant(s) not measured/measured only at one time point
Does Situation-Specificity Affect the Operation of Implementation Intentions?	Epton, T.; Armitage, C. J.	2017	Behavior therapy	10.1016/j.beth.2017.08.003	Wrong population
Association between a school-based intervention and adiposity outcomes in adolescents: The Italian "EAT" project	Ermetici, F.; Zelaschi, R. F.; Briganti, S.; Dozio, E.; Gaeta, M.; Ambrogi, F.; Pelissero, G.; Tettamanti, G.; Corsi Romanelli, M. M.; Carruba, M.; Morricone, L.; Malavazos, A. E.	2016	Obesity (Silver Spring, Md.)	https://dx.doi.org/10.1002/oby.21365	Determinant(s) not measured/measured only at one time point
"Dance Dance Revolution'' Used by 7- and 8-Year-Olds to Boost Physical Activity: Is Coaching Necessary for Adherence to an Exercise Prescription?	Errickson, S. P.; Maloney, A. E.; Thorpe, D.; Giuliani, C.; Rosenberg, A. M.	2012	Games for health journal	10.1089/g4h.2011.0028	Determinant(s) not measured/measured only at one time point;
The Contribution of Recess to Children's School-Day Physical Activity	Erwin, H.; Abel, M.; Beighle, A.; Noland, M. P.; Worley, B.; Riggs, R.	2012	Journal of physical activity & health	10.1123/jpah.9.3.442	Wrong study design
Promoting children's health through physically active math classes: a pilot study	Erwin, H. E.; Abel, M. G.; Beighle, A.; Beets, M. W.	2011	Health promotion practice	https://dx.doi.org/10.1177/1524839909331911	Wrong study design
Effect of a low-cost, teacher-directed classroom intervention on elementary students' physical activity	Erwin, H. E.; Beighle, A.; Morgan, C. F.; Noland, M.	2011	The Journal of school health	https://dx.doi.org/10.1111/j.1746-1561.2011.00614.x	Determinant(s) not measured/measured only at one time point
Using Novel Technology within a School-Based Setting to Increase Physical Activity: A Pilot Study in School-Age Children from a Low-Income, Urban Community	Evans, E. W.; Abrantes, A. M.; Chen, E.; Jelalian, E.	2017	BioMed research international	https://dx.doi.org/10.1155/2017/4271483	Determinant(s) not measured/measured only at one time point;
Examination of perceived neighborhood characteristics and transportation on changes in physical activity and sedentary behavior: The Trial of Activity in Adolescent Girls	Evenson, K. R.; Murray, D. M.; Birnbaum, A. S.; Cohen, D. A.	2010	Health & place	https://dx.doi.org/10.1016/j.healthplace.2010.06.002	Wrong duration
An integrated curriculum approach to increasing habitual physical activity in deprived South Asian children	Eyre, E. L. J.; Cox, V. M.; Birch, S. L.; Duncan, M. J.	2016	European journal of sport science	https://dx.doi.org/10.1080/17461391.2015.1062565	Determinant(s) not measured/measured only at one time point;
Evaluation of the Web-based computer-tailored FATaintPHAT intervention to promote energy balance among adolescents: results from a school cluster randomized trial	Ezendam, N. P.; Brug, J.; Oenema, A.	2012	Archives of pediatrics & adolescent medicine	10.1001/archpediatrics.2011.204	Determinant(s) not measured/measured only at one time point
Multi-Component Physical Activity Interventions in the UK Must Consider Determinants of Activity to Increase Effectiveness	Faghy, M. A.; Armstrong-Booth, K. E.; Staples, V.; Duncan, M. J.; Roscoe, C. M. P.	2021	Journal of functional morphology and kinesiology	https://dx.doi.org/10.3390/jfmk6030056	Determinant(s) not measured/measured only at one time point
Promoting healthy weight in primary school children through physical activity and nutrition education: a pragmatic evaluation of the CHANGE! randomised intervention study	Fairclough, S. J.; Hackett, A. F.; Davies, I. G.; Gobbi, R.; Mackintosh, K. A.; Warburton, G. L.; Stratton, G.; van Sluijs, E. M.; Boddy, L. M.	2013	BMC public health	10.1186/1471-2458-13-626	Determinant(s) not measured/measured only at one time point
A non-equivalent group pilot trial of a school-based physical activity and fitness intervention for 10-11 year old english children: born to move	Fairclough, S. J.; McGrane, B.; Sanders, G.; Taylor, S.; Owen, M.; Curry, W.	2016	BMC public health	10.1186/s12889-016-3550-7	Determinant(s) not measured/measured only at one time point
Adiposity and different types of screen time	Falbe, J.; Rosner, B.; Willett, W. C.; Sonneville, K. R.; Hu, F. B.; Field, A. E.	2013	Pediatrics	https://dx.doi.org/10.1542/peds.2013-0887	Wrong study design
The Effects of Weight Perception on Adolescents' Weight-Loss Intentions and Behaviors: Evidence from the Youth Risk Behavior Surveillance Survey	Fan, M.; Jin, Y.	2015	International journal of environmental research and public health	https://dx.doi.org/10.3390/ijerph121114640	Wrong study design
A Functional Data Analysis Approach for Circadian Patterns of Activity of Teenage Girls	Fan, R.; Chen, V.; Xie, Y.; Yin, L.; Kim, S.; Albert, P. S.; Simons-Morton, B.	2015	Journal of circadian rhythms	https://dx.doi.org/10.5334/jcr.ac	Wrong study design
The Preliminary Effects of a Multi-Recess School Intervention: Using Accelerometers to Measure Physical Activity Patterns in Elementary Children	Farbo, D.; Maler, L. C.; Rhea, D. J.	2020	International journal of environmental research and public health	https://dx.doi.org/10.3390/ijerph17238919	Determinant(s) not measured/measured only at one time point
Impact of a physical activity program involving adolescents and parents from low socio-economic backgrounds: the "un parent-un ado" pilot study	Farfal, H.; Bois, J.; Lhuisset, L.	2018	Science & sports	10.1016/j.scispo.2018.04.003	Wrong study design
The effect of increasing risk and challenge in the school playground on physical activity and weight in children: a cluster randomised controlled trial (PLAY)	Farmer, V. L.; Williams, S. M.; Mann, J. I.; Schofield, G.; McPhee, J. C.; Taylor, R. W.	2017	International journal of obesity (2005)	https://dx.doi.org/10.1038/ijo.2017.41	Determinant(s) not measured/measured only at one time point
Impact of fitbits on physical activity in obese children enrolled in a weight management program	Farrell, R.; Uli, N.; Macleish, S.; Gubitosi-Klug, R.	2017	Hormone research in paediatrics	10.1159/000481424	Wrong report type
Use of Text Messaging Services to Promote Health Behaviors in Children	Fassnacht, D. B.; Ali, K.; Silva, C.; Goncalves, S.; Machado, P. P. P.	2015	Journal of nutrition education and behavior	10.1016/j.jneb.2014.08.006	Determinant(s) not measured/measured only at one time point
Exercise Adherence in Hispanic Adolescents with Obesity or Type 2 Diabetes	Faulkner, M. S.; Michaliszyn, S. F.	2021	Journal of pediatric nursing	https://dx.doi.org/10.1016/j.pedn.2020.09.012	Medical conditions
A personalized approach to exercise promotion in adolescents with type 1 diabetes	Faulkner, M. S.; Michaliszyn, S. F.; Hepworth, J. T.	2010	Pediatric diabetes	https://dx.doi.org/10.1111/j.1399-5448.2009.00550.x	Wrong study design
A Multicomponent Intervention Helped Reduce Sugar-Sweetened Beverage Intake in Economically Disadvantaged Hispanic Children	Feng, D.; Song, H. X.; Esperat, M. C.; Black, I.	2016	American journal of health promotion	10.4278/ajhp.140801-QUAN-384	PA/SB not an outcome
Predicting healthy and unhealthy behaviors through physical education: A self-determination theory-based longitudinal approach	Ferriz, R.; GonzÃ¡lezâ€Cutre, D.; Sicilia, Ã; Hagger, M. S.	2016	Scandinavian journal of medicine & science in sports	10.1111/sms.12470	PAB/SB measured only at one time point
Prospective study of physical activity and risk of developing a stress fracture among preadolescent and adolescent girls	Field, A. E.; Gordon, C. M.; Pierce, L. M.; Ramappa, A.; Kocher, M. S.	2011	Archives of pediatrics & adolescent medicine	https://dx.doi.org/10.1001/archpediatrics.2011.34	PA/SB not an outcome
Weight-control behaviors and subsequent weight change among adolescents and young adult females	Field, A. E.; Haines, J.; Rosner, B.; Willett, W. C.	2010	The American journal of clinical nutrition	https://dx.doi.org/10.3945/ajcn.2009.28321	PA/SB not an outcome
Impact of a population based intervention to increase the adoption of multiple physical activity practices in centre based childcare services: a quasi experimental, effectiveness study	Finch, M.; Wolfenden, L.; Falkiner, M.; Edenden, D.; Pond, N.; Hardy, L. L.; Milat, A. J.; Wiggers, J.	2012	The international journal of behavioral nutrition and physical activity	https://dx.doi.org/10.1186/1479-5868-9-101	PA/SB not an outcome
A cluster randomized trial of a multi-level intervention, delivered by service staff, to increase physical activity of children attending center-based childcare	Finch, M.; Wolfenden, L.; Morgan, P. J.; Freund, M.; Jones, J.; Wiggers, J.	2014	Preventive medicine	https://dx.doi.org/10.1016/j.ypmed.2013.10.004	Wrong population
Patterns of children's participation in unorganized physical activity	Findlay, L. C.; Garner, R. E.; Kohen, D. E.	2010	Research quarterly for exercise and sport		Determinant(s) not measured/measured only at one time point;
Dispositional playfulness in young children: A cross-sectional and longitudinal examination of the psychometric properties of a new child self-reported playfulness scale and associations with social behaviour	Fink, E.; Mareva, S.; Gibson, J. L.	2020	INFANT AND CHILD DEVELOPMENT	10.1002/icd.2181	PA/SB not an outcome
Leveraging family dynamics to increase the effectiveness of incentives for physical activity: the FIT-FAM randomized controlled trial	Finkelstein, E. A.; Lim, R. S. M.; Ward, D. S.; Evenson, K. R.	2020	The international journal of behavioral nutrition and physical activity	https://dx.doi.org/10.1186/s12966-020-01018-2	Determinant(s) not measured/measured only at one time point
A cluster randomized controlled trial of an incentive-based outdoor physical activity program	Finkelstein, E. A.; Tan, Y. T.; Malhotra, R.; Lee, C. F.; Goh, S. S.; Saw, S. M.	2013	The Journal of pediatrics	https://dx.doi.org/10.1016/j.jpeds.2013.01.009	Determinant(s) not measured/measured only at one time point
Active Science : Integrating Physical Activity and Science Learning into the Afterschool Environment	Finn, Kevin E.; Yan, Zi; McInnis, Kyle J.	2015	American journal of health education		Wrong study design
Predicting Hawaiian Youth's Physical Activity and Fruit and Vegetable Consumption Behaviors: A 10-Year Cohort Study	Fleary, S. A.; Mehl, R.; Nigg, C.	2019	Journal of physical activity & health	10.1123/jpah.2018-0474	Determinant(s) not measured/measured only at one time point;
Active Families in the Great Outdoors: a program to promote family outdoor physical activity	Flynn, J. I.; Bassett, D. R.; Fouts, H. N.; Thompson, D. L.; Coe, D. P.	2017	JOURNAL OF ADVENTURE EDUCATION AND OUTDOOR LEARNING	10.1080/14729679.2017.1291355	Wrong study design
Effects of the Active Kids voucher program on children and adolescents' physical activity: a natural experiment evaluating a state-wide intervention	Foley, B. C.; Owen, K. B.; Bauman, A. E.; Bellew, W.; Reece, L. J.	2021	BMC public health	https://dx.doi.org/10.1186/s12889-020-10060-5	Wrong study design;
Changes in diet and physical activity resulting from the Shape Up Somerville community intervention	Folta, S. C.; Kuder, J. F.; Goldberg, J. P.; Hyatt, R. R.; Must, A.; Naumova, E. N.; Nelson, M. E.; Economos, C. D.	2013	BMC pediatrics	https://dx.doi.org/10.1186/1471-2431-13-157	Determinant(s) not measured/measured only at one time point
The Relationship Between Maternal and Obese Children's Daily Physical Activity	Foote, S. J.; Venezia, A.; Winkler, D. J.; Losche, K. R.; Wadsworth, D. D.	2019	International journal of exercise science		Wrong study design;
Four-year outcome of randomly assigned lifestyle treatments in primary care of children with obesity	Forsell, C.; Gronowitz, E.; Larsson, Y.; Kjellberg, B. M.; Friberg, P.; Marild, S.	2019	Acta paediatrica (Oslo, Norway : 1992)	https://dx.doi.org/10.1111/apa.14583	PA/SB not an outcome
Longitudinal community walking activity in Duchenne muscular dystrophy	Fowler, E. G.; Staudt, L. A.; Heberer, K. R.; Sienko, S. E.; Buckon, C. E.; Bagley, A. M.; Sussman, M. D.; McDonald, C. M.	2018	Muscle & nerve	https://dx.doi.org/10.1002/mus.25743	Determinant(s) not measured/measured only at one time point
Summative evaluation of a pilot aquatic exercise program for children with disabilities	Fragala-Pinkham, Maria; O'Neil, Margaret E.; Haley, Stephen M.	2010	Disability and health journal	10.1016/j.dhjo.2009.11.002	Wrong population
A brinquedoteca e o atendimento Ã s especificidades da crianÃ§a com autismo. / Toy library and the compliance with the child with autism specificities	Francisco Chicon, JosÃ©; de Oliveira, Ivone M.; Pereira Rocha, Jackson	2019	Revista Brasileira de CiÃªncia e Movimento: RBCM		Wrong mean age;
Student obesity prevalence and behavioral outcomes for the massachusetts childhood obesity research demonstration project	Franckle, R. L.; Falbe, J.; Gortmaker, S.; Barrett, J. L.; Giles, C.; Ganter, C.; Blaine, R. E.; Buszkiewicz, J.; Taveras, E. M.; Kwass, J. A.; Land, T.; Davison, K. K.	2017	Obesity (Silver Spring, Md.)	https://dx.doi.org/10.1002/oby.21867	Determinant(s) not measured/measured only at one time poin
The Role of Physical Education Lessons and Recesses in School Lifestyle of Adolescents	Fromel, K.; Svozil, Z.; Chmelik, F.; Jakubec, L.; Groffik, D.	2016	Journal of school health	10.1111/josh.12362	Wrong study design;
Well London: Results of a Community Engagement Approach to Improving Health Among Adolescents from Areas of Deprivation in London	Frostick, C.; Watts, P.; Netuveli, G.; Renton, A.; Moore, D.	2017	JOURNAL OF COMMUNITY PRACTICE	10.1080/10705422.2017.1309611	Determinant(s) not measured/measured only at one time point
Effect of a 12-Week Summer Break on School Day Physical Activity and Health-Related Fitness in Low-Income Children from CSPAP Schools	Fu, Y.; Brusseau, T. A.; Hannon, J. C.; Burns, R. D.	2017	Journal of environmental and public health	https://dx.doi.org/10.1155/2017/9760817	Wrong study design
Differences in Step Counts, Motor Competence, and Enjoyment Between an Exergaming Group and a Non-Exergaming Group	Fu, Y.; Burns, R. D.; Constantino, N.; Zhang, P.	2018	Games for health journal	https://dx.doi.org/10.1089/g4h.2017.0188	Wrong mean age
School Sports Opportunities Influence Physical Activity in Secondary School and Beyond	Fuller, Daniel; Sabiston, Catherine; Karp, Igor; Barnett, Tracie; O'Loughlin, Jennifer	2011	Journal of school health		Determinant(s) not measured/measured only at one time point;
From "best practice" to "next practice": the effectiveness of school-based health promotion in improving healthy eating and physical activity and preventing childhood obesity	Fung, C.; Kuhle, S.; Lu, C.; Purcell, M.; Schwartz, M.; Storey, K.; Veugelers, P. J.	2012	International journal of behavioral nutrition and physical activity	10.1186/1479-5868-9-27	Determinant(s) not measured/measured only at one time point
The Role of the Teacher in the Implementation of a School-Based Intervention on the Physical Activity Practice of Children	Gadais, T.; Caron, T.; Ayoub, M. B.; Karelis, A.; Nadeau, L.	2020	International journal of environmental research and public health	https://dx.doi.org/10.3390/ijerph17197344	Determinant(s) not measured/measured only at one time point
Does Better Perception of Knowledge about Physical Activity Give Youth More Opportunities to be Active?	Gadais, T.; Rioux, M. A.; Dionne, S.; Laurencelle, L.; Nadeau, L.	2017	Health behavior and policy review	10.14485/HBPR.4.4.4	Determinant(s) not measured/measured only at one time point
Evaluating the ParticipACTION â€œThink Againâ€ Campaign	Gainforth, Heather L.; Jarvis, Jocelyn W.; Berry, Tanya R.; Chulak-Bozzer, Tala; Deshpande, Sameer; Faulkner, Guy; Rhodes, Ryan E.; Spence, John C.; Tremblay, Mark S.; Latimer-Cheung, Amy E.	2016	Health education & behavior		Wrong study design
Does living setting influence training adaptations in young girls?	Gallotta, M. C.; Guidetti, L.; Emerenziani, G. P.; Franciosi, E.; Baldari, C.	2011	Scandinavian journal of medicine & science in sports	10.1111/j.1600-0838.2009.01009.x	PA/SB not an outcome
Introducing physically active lessons in UK secondary schools: feasibility study and pilot cluster-randomised controlled trial	Gammon, C.; Morton, K.; Atkin, A.; Corder, K.; Daly-Smith, A.; Quarmby, T.; Suhrcke, M.; Turner, D.; van Sluijs, E.	2019	BMJ open	10.1136/bmjopen-2018-025080	Determinant(s) not measured/measured only at one time point
Growth Trajectories of Young Children's Objectively Determined Physical Activity, Sedentary Behavior, and Body Mass Index	Gao, Z.	2018	Childhood obesity (Print)	https://dx.doi.org/10.1089/chi.2018.0042	Determinant(s) not measured/measured only at one time point;
A comparison of childrenâ€™s physical activity levels in physical education, recess, and exergaming	Gao, Zan; Chen, Senlin; Stodden, David F.	2015	Journal of physical activity & health	10.1123/jpah.2013-0392	Wrong study design
Urban Latino children's physical activity levels and performance in interactive dance video games: effects of goal difficulty and goal specificity	Gao, Z.; Podlog, L.	2012	Archives of pediatrics & adolescent medicine		Determinant(s) not measured/measured only at one time point
Associations among children's situational motivation, physical activity participation, and enjoyment in an active dance video game	Gao, Z.; Podlog, L.; Huang, C. Q.	2013	Journal of sport and health science	10.1016/j.jshs.2012.07.001	Wrong study design
Impact of exergaming on young children's school day energy expenditure and moderate-to-vigorous physical activity levels	Gao, Z.; Pope, Z.; Lee, J. E.; Stodden, D.; Roncesvalles, N.; Pasco, D.; Huang, C. C.; Feng, D.	2017	Journal of sport and health science	https://dx.doi.org/10.1016/j.jshs.2016.11.008	Determinant(s) not measured/measured only at one time point
Effects of exergaming based exercise on urban childrenâ€™s physical activity participation and body composition	Gao, Zan; Xiang, Ping	2014	Journal of physical activity & health	10.1123/jpah.2012-0228	Determinant(s) not measured/measured only at one time point
Exercise program and blood pressure in children: the moderating role of sedentary time	GarcÃ­a-Hermoso, A.; HormazÃ¡bal-Aguayo, I.; GonzÃ¡lez-CalderÃ³n, N.; Russell-GuzmÃ¡n, J.; Vicencio-Rojas, F.; Chacana-CaÃ±as, C.; Urrutia-Reyes, I.; RamÃ­rez-VÃ©lez, R.; Alonso-Martinez, A. M.; Izquierdo, M.; et al.,	2020	Journal of science and medicine in sport	10.1016/j.jsams.2020.02.012	PA/SB not an outcome
A Multi-Week Assessment of a Mobile Exergame Intervention in an Elementary School	Garde, A.; Chowdhury, M.; Rollinson, A. U.; Johnson, M.; Prescod, P.; Chanoine, J. P.; Ansermino, J. M.; Dumont, G. A.	2018	Games for health journal	https://dx.doi.org/10.1089/g4h.2017.0023	Determinant(s) not measured/measured only at one time point
Evaluation of a Novel Mobile Exergame in a School-Based Environment	Garde, A.; Umedaly, A.; Abulnaga, S. M.; Junker, A.; Chanoine, J. P.; Johnson, M.; Ansermino, J. M.; Dumont, G. A.	2016	Cyberpsychology, behavior and social networking	https://dx.doi.org/10.1089/cyber.2015.0281	Determinant(s) not measured/measured only at one time point
Relationship between primary school healthy eating and physical activity promoting environments and children's dietary intake, physical activity and weight status: a longitudinal study in the West Midlands, UK	Garden, E. M.; Pallan, M.; Clarke, J.; Griffin, T.; Hurley, K.; Lancashire, E.; Sitch, A. J.; Passmore, S.; Adab, P.	2020	BMJ open	10.1136/bmjopen-2020-040833	Determinant(s) not measured/measured only at one time point
A Bit of Fit: Minimalist Intervention in Adolescents Based on a Physical Activity Tracker	Gaudet, J.; Gallant, F.; Belanger, M.	2017	JMIR mHealth and uHealth	https://dx.doi.org/10.2196/mhealth.7647	Wrong duration
Seasonal changes in the physical activity levels of youth Gaelic football players	Gavin, K. W.; Lane, A.; Dowd, K. P.		Journal of sports sciences	10.1080/02640414.2021.1923204	Determinant(s) not measured/measured only at one time point
Are screen-based sedentary behaviors longitudinally associated with dietary behaviors and leisure-time physical activity in the transition into adolescence?	Gebremariam, M. K.; Bergh, I. H.; Andersen, L. F.; Ommundsen, Y.; Totland, T. H.; Bjelland, M.; Grydeland, M.; Lien, N.	2013	The international journal of behavioral nutrition and physical activity	https://dx.doi.org/10.1186/1479-5868-10-9	Wrong duration
Stability and change in potential correlates of physical activity and association with pubertal status among Norwegian children in the transition between childhood and adolescence	Gebremariam, M. K.; H Bergh, I.; F Andersen, L.; Ommundsen, Y.; Bjelland, M.; Lien, N.	2012	The international journal of behavioral nutrition and physical activity	https://dx.doi.org/10.1186/1479-5868-9-56	Wrong duration
Stability and change in screen-based sedentary behaviours and associated factors among Norwegian children in the transition between childhood and adolescence	Gebremariam, M. K.; Totland, T. H.; Andersen, L. F.; Bergh, I. H.; Bjelland, M.; Grydeland, M.; Ommundsen, Y.; Lien, N.	2012	BMC public health	https://dx.doi.org/10.1186/1471-2458-12-104	Wrong duration
A 6-month follow-up of an RCT on behavioral and neurocognitive effects of neurofeedback in children with ADHD	Gelade, K.; Janssen, T. W. P.; Bink, M.; Twisk, J. W. R.; van Mourik, R.; Maras, A.; Oosterlaan, J.	2018	European child & adolescent psychiatry	10.1007/s00787-017-1072-1	PA/SB not an outcome
Pathological video game use among youths: A two-year longitudinal study	Gentile, Douglas A.; Choo, Hyekyung; Liau, Albert; Sim, Timothy; Li, Dongdong; Fung, Daniel; Khoo, Angeline	2011	Pediatrics	10.1542/peds.2010-1353	PA/SB not an outcome
Protective Effects of Parental Monitoring of Children's Media Use A Prospective Study	Gentile, D. A.; Reimer, R. A.; Nathanson, A. I.; Walsh, D. A.; Eisenmann, J. C.	2014	JAMA pediatrics	10.1001/jamapediatrics.2014.146	PA/SB not an outcome
The Effectiveness of a Family-Centered Childhood Obesity Intervention at the YMCA: A Pilot Study	Gentile, N.; Kaufman, T. K.; Maxson, J.; Klein, D. M.; Merten, S.; Price, M.; Swenson, L.; Weaver, A. L.; Brewer, J.; Rajjo, T.; Narr, C.; Ziebarth, S.; Lynch, B. A.	2018	Journal of community medicine & health education	https://dx.doi.org/10.4172/2161-0711.1000591	Wrong report type
Media consumption and sleep quality in early childhood: Results from the Ulm SPATZ Health Study	Genuneit, Jon; Brockmann, Pablo E.; Schlarb, Angelika A.; Rothenbacher, Dietrich	2018	Sleep medicine	10.1016/j.sleep.2017.10.013	Wrong mean age
Do parenting practices moderate the association between the physical neighbourhood environment and changes in children's time spent at various physical activity levels? An exploratory longitudinal study	Gerards, S. M. P. L.; Van Kann, D. H. H.; Kremers, S. P. J.; Jansen, M. W. J.; Gubbels, J. S.	2021	BMC public health	https://dx.doi.org/10.1186/s12889-021-10224-x	Determinant(s) not measured/measured only at one time point
Longitudinal relationships between perceived stress, exercise self-regulation and exercise involvement among physically active adolescents	Gerber, M.; Lindwall, M.; Brand, S.; Lang, C.; Elliot, C.; Puhse, U.	2015	Journal of sports sciences	https://dx.doi.org/10.1080/02640414.2014.946072	Wrong duration
Effect of educational intervention on physical activity-related knowledge, attitude and behavior of among first-grade students of male high schools	Ghaffari, M.; Sharifirad, G.; Malekmakan, E.; Hassanzadeh, A.	2013	Journal of education and health promotion	https://dx.doi.org/10.4103/2277-9531.106642	Wrong mean age
A cluster randomised controlled trial of an intervention to promote healthy lifestyle habits to school leavers: study rationale, design, and methods	Gillison, F.; Standage, M.; Verplanken, B.	2014	BMC public health	https://dx.doi.org/10.1186/1471-2458-14-221	Wrong report type
Feasibility of an incentive scheme to promote active travel to school: a pilot cluster randomised trial	Ginja, S.; Arnott, B.; Araujo-Soares, V.; Namdeo, A.; McColl, E.	2017	Pilot and feasibility studies	https://dx.doi.org/10.1186/s40814-017-0197-9	Wrong study design;
Cluster-randomised trial of a targeted intervention to promote exercise self-efficacy and reduce BMI in children at risk of obesity	Glazebrook, C.; Batty, M.; Mullan, N.; Sayal, K.; Nathan, D.; McWilliams, L.; Hogarth, L.; MacDonald, I.; Smyth, A.; Yang, M.; et al.,	2012	Archives of disease in childhood.	10.1136/archdischild-2012-302724.0048	Wrong report type
Brief report: Exploring the benefits of a peer-tutored physical education programme among high school students with intellectual disability	Gobbi, E.; Greguol, M.; Carraro, A.	2018	JOURNAL OF APPLIED RESEARCH IN INTELLECTUAL DISABILITIES	10.1111/jar.12437	PAB/SB measured only at one time point
Clustered Cardiometabolic Risk, Cardiorespiratory Fitness and Physical Activity in 10-11 Year-Old Children. The CHANGE! Project Baseline	Gobbi, Rebecca M.; Davies, Ian G.; Fairclough, Stuart J.; Mackintosh, Kelly A.; Warburton, Genevieve L.; Stratton, Gareth; George, Keith P.; Hackett, Allan F.; Boddy, Lynne M.	2012	Archives of Exercise in Health & Disease		Wrong study design
Total and activity-induced energy expenditure measured during a year in children with inflammatory bowel disease in clinical remission remain lower than in healthy controls	Godin, J. P.; Martin, F. P.; Breton, I.; Schoepfer, A.; Nydegger, A.	2020	Clinical nutrition (Edinburgh, Scotland)	https://dx.doi.org/10.1016/j.clnu.2020.02.003	Medical conditions
Children's Physical Activity and On-Task Behavior Following Active Academic Lessons: 2017 National Association for Kinesiology in Higher Education Hally Beth Poindexter Young Scholar Address	Goh, T. L.	2017	QUEST	10.1080/00336297.2017.1290533	Wrong study design
Children's Physical Activity Levels Following Participation in a Classroom-Based Physical Activity Curriculum	Goh, T. L.; Leong, C. H.; Brusseau, T. A.; Hannon, J.	2019	Children (Basel, Switzerland)	https://dx.doi.org/10.3390/children6060076	Wrong study design;
Effects of a Classroom-Based Physical Activity Program on Children's Physical Activity Levels	Goh, T. L.; Podlog, L. W.; Hannon, J.; Brusseau, T.; Webster, C. A.; Newton, M.	2014	JOURNAL OF TEACHING IN PHYSICAL EDUCATION	10.1123/jtpe.2014-0068	Determinant(s) not measured/measured only at one time point
Physical activity measurements: lessons learned from the pathways study	Going, S. B.	2010	Journal of public health management and practice : JPHMP	https://dx.doi.org/10.1097/PHH.0b013e3181dab0a9	PA/SB not an outcome;
Making access to TV contingent on physical activity: effects on liking and relative reinforcing value of TV and physical activity in overweight and obese children	Goldfield, G. S.	2012	Journal of behavioral medicine	https://dx.doi.org/10.1007/s10865-011-9328-6	PA/SB not an outcome
The effects of aerobic exercise on psychosocial functioning of adolescents who are overweight or obese	Goldfield, G. S.; Adamo, K. B.; Rutherford, J.; Murray, M.	2012	Journal of pediatric psychology	https://dx.doi.org/10.1093/jpepsy/jss084	PA/SB not an outcome;
Effects of Child Care Intervention on Physical Activity and Body Composition	Goldfield, G. S.; Harvey, A. L. J.; Grattan, K. P.; Temple, V.; Naylor, P. J.; Alberga, A. S.; Ferraro, Z. M.; Wilson, S.; Cameron, J. D.; Barrowman, N.; Adamo, K. B.	2016	American journal of preventive medicine	https://dx.doi.org/10.1016/j.amepre.2016.03.024	Wrong mean age
Effects of aerobic or resistance training or both on health-related quality of life in youth with obesity: the HEARTY Trial	Goldfield, G. S.; Kenny, G. P.; Alberga, A. S.; Tulloch, H. E.; Doucette, S.; Cameron, J. D.; Sigal, R. J.	2017	Applied physiology, nutrition, and metabolism = Physiologie appliquee, nutrition et metabolisme	https://dx.doi.org/10.1139/apnm-2016-0386	PA/SB not an outcome
Association of Video Game Use With Body Mass Index and Other Energy-Balance Behaviors in Children	Goodman, W.; Jackson, S. E.; McFerran, E.; Purves, R.; Redpath, I.; Beeken, R. J.	2020	JAMA pediatrics	https://dx.doi.org/10.1001/jamapediatrics.2020.0202	Determinant(s) not measured/measured only at one time point
Neighborhood Built Environment Measures and Association with Physical Activity and Sedentary Time in 9-14-Year-Old Children in Saskatoon, Canada	Goon, S.; Kontulainen, S.; Muhajarine, N.	2020	International journal of environmental research and public health	https://dx.doi.org/10.3390/ijerph17113837	Wrong study design
Physical activity and sedentary behaviors and health-related quality of life in adolescents	Gopinath, B.; Hardy, L. L.; Baur, L. A.; Burlutsky, G.; Mitchell, P.	2012	Pediatrics	https://dx.doi.org/10.1542/peds.2011-3637	PA/SB not an outcome;
Influence of obesogenic behaviors on health-related quality of life in adolescents	Gopinath, B.; Louie, J. C. Y.; Flood, V. M.; Burlutsky, G.; Hardy, L. L.; Baur, L. A.; Mitchell, P.	2014	Asia Pacific journal of clinical nutrition	10.6133/apjcn.2014.23.1.13	PA/SB not an outcome
Process evaluation of the school-based Girls Active programme	Gorely, T.; Harrington, D. M.; Bodicoat, D. H.; Davies, M. J.; Khunti, K.; Sherar, L. B.; Tudor-Edwards, R.; Yates, T.; Edwardson, C. L.	2019	BMC public health	https://dx.doi.org/10.1186/s12889-019-7493-7	Wrong study design
Physical activity and body composition outcomes of the GreatFun2Run intervention at 20 month follow-up	Gorely, T.; Morris, J. G.; Musson, H.; Brown, S.; Nevill, A.; Nevill, M. E.	2011	The international journal of behavioral nutrition and physical activity	https://dx.doi.org/10.1186/1479-5868-8-74	Determinant(s) not measured/measured only at one time point
Effect of an after-school intervention on increases in children's physical activity	Gortmaker, S. L.; Lee, R. M.; Mozaffarian, R. S.; Sobol, A. M.; Nelson, T. F.; Roth, B. A.; Wiecha, J. L.	2012	Medicine and science in sports and exercise	https://dx.doi.org/10.1249/MSS.0b013e3182300128	Determinant(s) not measured/measured only at one time point
Impact of a supervised exercise program supporting autonomy on the adoption of an active lifestyle among obese adolescents: a Self-Determination Theory perspective	Gourlan, M.; Sant, F.; Boiche, J.	2014	The Journal of sports medicine and physical fitness		Wrong study design
Sustained improvements in fitness and exercise tolerance in obese adolescents after a 12 week exercise intervention	Gow, M. L.; van Doorn, N.; Broderick, C. R.; Hardy, L. L.; Ho, M.; Baur, L. A.; Cowell, C. T.; Garnett, S. P.	2016	Obesity research & clinical practice	https://dx.doi.org/10.1016/j.orcp.2015.04.001	Medical conditions
Personal, behavioral, and socio-environmental correlates of physical activity among adolescent girls: cross-sectional and longitudinal associations	Graham, D. J.; Bauer, K. W.; Friend, S.; Barr-Anderson, D. J.; Nuemark-Sztainer, D.	2014	Journal of physical activity & health	https://dx.doi.org/10.1123/jpah.2011-0239	Wrong duration
Predictors for physical activity in adolescent girls using statistical shrinkage techniques for hierarchical longitudinal mixed effects models	Grant, E. M.; Young, D. R.; Wu, T. T.	2015	PloS one	https://dx.doi.org/10.1371/journal.pone.0125431	Wrong duration
EFFECTS OF A STEPS/DAY PROGRAMME WITH EVALUATION IN PHYSICAL EDUCATION ON BODY MASS INDEX IN SCHOOLCHILDREN 11-12 YEARS OF AGE	Grao-Cruces, A.; Ruiz-Lopez, R.; Moral-Garcia, J. E.; Ruiz-Ariza, A.; Martinez-Lopez, E. J.	2016	KINESIOLOGY	10.26582/k.48.1.2	Determinant(s) not measured/measured only at one time point
Changes in compliance with school-based physical activity recommendations in Spanish youth: The UP&DOWN longitudinal study	Grao-Cruces, A.; Sanchez-Oliva, D.; Segura-Jimenez, V.; Cabanas-Sanchez, V.; Martinez-Gomez, D.; Rodriguez-Rodriguez, F.; Moreno, L. A.; Castro-Pinero, J.	2019	Scandinavian journal of medicine & science in sports	https://dx.doi.org/10.1111/sms.13355	Determinant(s) not measured/measured only at one time point;
The Role of School in Helping Children and Adolescents Reach the Physical Activity Recommendations: The UP&DOWN Study	Grao-Cruces, A.; Segura-Jimenez, V.; Conde-Caveda, J.; Garcia-Cervantes, L.; Martinez-Gomez, D.; Keating, X. D.; Castro-Pinero, J.	2019	Journal of school health	10.1111/josh.12785	Wrong study design
Children's segment specific moderate to vigorous physical activity through a school-initiated physical activity program	Grasten, A.	2015	BALTIC JOURNAL OF HEALTH AND PHYSICAL ACTIVITY		Wrong study design
A one-year follow-up of basic psychological need satisfactions in physical education and associated in-class and total physical activity	Grasten, A.; Yli-Piipari, S.; Huhtiniemi, M.; Salin, K.; Hakonen, H.; Jaakkola, T.	2021	EUROPEAN PHYSICAL EDUCATION REVIEW	10.1177/1356336X20957356	Wrong study design;
The effect of active video gaming on children's physical activity, behavior preferences and body composition	Graves, L. E.; Ridgers, N. D.; Atkinson, G.; Stratton, G.	2010	Pediatric exercise science	10.1123/pes.22.4.535	Determinant(s) not measured/measured only at one time point
The Impact of a Mastery Motivational Climate on Obese and Overweight Children's Commitment to and Enjoyment of Physical Activity: A Pilot Study	Griffin, Kent; Meaney, Karen; Hart, Melanie	2013	American journal of health education		Wrong study design
Associations between children's behavioural and emotional development and objectively measured physical activity and sedentary time: Findings from the UK Millennium Cohort Study	Griffiths, L. J.; Geraci, M.; Cortina-Borja, M.; Sera, F.; Law, C.; Joshi, H.; Ness, A.; Dezateux, C.	2016	LONGITUDINAL AND LIFE COURSE STUDIES	10.14301/llcs.v7i2.353	PAB/SB measured only at one time point
Adolescents' Physical Activity in Education Systems Varying in the Number of Weekly Physical Education Lessons	Groffik, D.; Mitas, J.; Jakubec, L.; Svozil, Z.; Fromel, K.	2020	Research quarterly for exercise and sport	10.1080/02701367.2019.1688754	Wrong study design
The contribution of school breaks to the all-day physical activity of 9- and 10-year-old overweight and non-overweight children	Groffik, D.; Sigmund, E.; Fromel, K.; Chmelik, F.; Lokvencova, P. N.	2012	International journal of public health	10.1007/s00038-012-0355-z	Determinant(s) not measured/measured only at one time point
Preliminary results from a multicomponent obesity prevention school based program	Gruber, R.; Somerville, G.	2015	Sleep.		Wrong report type
Closing the loop: short term impacts on physical activity of the completion of a loop trail in Sydney, Australia	Grunseit, A.; Crane, M.; Klarenaar, P.; Noyes, J.; Merom, D.	2019	International journal of behavioral nutrition and physical activity	10.1186/s12966-019-0815-4	Wrong mean age
Intervention effects on physical activity: the HEIA study -- a cluster randomized controlled trial	Grydeland, M.; Bergh, I. H.; Bjelland, M.; Lien, N.; Andersen, L. F.; Ommundsen, Y.; Klepp, K.; Anderssen, S. A.	2013	International journal of behavioral nutrition and physical activity	10.1186/1479-5868-10-17	Determinant(s) not measured/measured only at one time point
A Causal Pathway of Physical Activity to Motor Competence in Childhood:Evidence from a School-based Intervention	Gu, X.; Fu, Y.; Chen, W.; Tamplain, P. M.; Zhang, T.; Wang, J.	2021	Journal of sports sciences	https://dx.doi.org/10.1080/02640414.2020.1826666	PA/SB not an outcome
A whole family-based physical activity promotion intervention: findings from the families reporting every step to health (FRESH) pilot randomised controlled trial	Guagliano, J. M.; Armitage, S. M.; Brown, H. E.; Coombes, E.; Fusco, F.; Hughes, C.; Jones, A. P.; Morton, K. L.; van Sluijs, E. M. F.	2020	The international journal of behavioral nutrition and physical activity	https://dx.doi.org/10.1186/s12966-020-01025-3	PAB/SB measured only at one time point
The development and feasibility of a randomised family-based physical activity promotion intervention: the Families Reporting Every Step to Health (FRESH) study	Guagliano, J. M.; Brown, H. E.; Coombes, E.; Hughes, C.; Jones, A. P.; Morton, K. L.; Wilson, E. C. F.; van Sluijs, E. M. F.	2019	Pilot and feasibility studies	https://dx.doi.org/10.1186/s40814-019-0408-7	Wrong study design
Does self-determined motivation interact with environmental contexts to influence moderate-to-vigorous physical activity during a girls' youth sport camp?	Guagliano, J. M.; Kolt, G. S.; Rosenkranz, R. R.; Dzewaltowski, D. A.	2019	Journal of sports sciences	https://dx.doi.org/10.1080/02640414.2019.1662537	Determinant(s) not measured/measured only at one time point
Understanding sport continuation: An integration of the theories of planned behaviour and basic psychological needs	Gucciardi, Daniel F.; Jackson, Ben	2015	Journal of science and medicine in sport	10.1016/j.jsams.2013.11.011	Determinant(s) not measured/measured only at one time point
Effects of Virtual Reality during Exercise in Children	Guixeres, J.; Saiz, J.; Alcaniz, M.; Cebolla, A.; Escobar, P.; Banos, R.; Botella, C.; Lison, J. F.; Alvarez, J.; Cantero, L.; Lurbe, E.	2013	JOURNAL OF UNIVERSAL COMPUTER SCIENCE		Wrong PAB/SB measurement method
A Tale of Two Models: Changes in Psychological Need Satisfaction and Physical Activity Over 3 Years	Gunnell, K. E.; Belanger, M.; Brunet, J.	2016	Health psychology	10.1037/hea0000259	Wrong study design
Crossing guard presence: Impact on active transportation and injury prevention	Gutierrez, C. M.; Slagle, D.; Figueras, K.; Anon, A.; Huggins, A. C.; Hotz, G.	2014	Journal of transport & health	10.1016/j.jth.2014.01.005	Wrong study design
Effects of a strategy for the promotion of physical activity in students from BogotÃ¡	GutiÃ©rrez-MartÃ­nez, L.; MartÃ­nez, R. G.; GonzÃ¡lez, S. A.; BolÃ­var, M. A.; EstupiÃ±an, O. V.; Sarmiento, O. L.	2018	Revista de saude publica	10.11606/s1518-8787.2018052017173	Determinants not modifiable;
Outcomes of the Rope Skipping 'STAR' Programme for Schoolchildren	Ha, A. S.; Burnett, A.; Sum, R.; Medic, N.; Ng, J. Y. Y.	2015	Journal of human kinetics	https://dx.doi.org/10.1515/hukin-2015-0024	data cannot be retrieved after contacting authors
Improving children's fundamental movement skills through a family-based physical activity program: results from the "Active 1 + FUN" randomized controlled trial	Ha, A. S.; Lonsdale, C.; Lubans, D. R.; Ng, F. F.; Ng, J. Y. Y.	2021	The international journal of behavioral nutrition and physical activity	https://dx.doi.org/10.1186/s12966-021-01160-5	data cannot be retrieved after contacting authors
A school-based rope skipping program for adolescents: Results of a randomized trial	Ha, A. S.; Lonsdale, C.; Ng, J. Y. Y.; Lubans, D. R.	2017	Preventive medicine	https://dx.doi.org/10.1016/j.ypmed.2017.06.001	Determinant(s) not measured/measured only at one time point
Longitudinal associations of physical activity and pubertal development with academic achievement in adolescents	Haapala, E. A.; Haapala, H. L.; Syvaoja, H.; Tammelin, T. H.; Finni, T.; Kiuru, N.	2020	Journal of sport and health science	https://dx.doi.org/10.1016/j.jshs.2019.07.003	PA/SB not an outcome
Relationship of physical activity and dietary habits with body mass index in the transition from childhood to adolescence: a 4-year longitudinal study	Haerens, L.; Vereecken, C.; Maes, L.; De Bourdeaudhuij, I.	2010	Public health nutrition	https://dx.doi.org/10.1017/S1368980010002284	PA/SB not an outcome
Using Virtual Agents and Activity Monitors to Autonomously Track and Assess Self-Determined Physical Activity Among Young Children: A 6-Week Feasibility Field Study	Hahn, L.; Rathbun, S. L.; Schmidt, M. D.; Johnsen, K.; Annesi, J. J.; Ahn, S. J. G.	2020	Cyberpsychology, behavior and social networking	https://dx.doi.org/10.1089/cyber.2019.0491	Determinant effect on/association PAB/SB not reported
A group randomized controlled trail integrating obesity prevention and control for postpartum adolescents in a home visiting program	Haire-Joshu, Debra L.; Schwarz, Cynthia D.; Peskoe, Sarah B.; Budd, Elizabeth L.; Brownson, Ross C.; Joshu, Corinne E.	2015	The international journal of behavioral nutrition and physical activity		Determinant(s) not measured/measured only at one time point;
School-level variation in health outcomes in adolescence: analysis of three longitudinal studies in England	Hale, D. R.; Patalay, P.; Fitzgerald-Yau, N.; Hargreaves, D. S.; Bond, L.; Gorzig, A.; Wolpert, M.; Stansfeld, S. A.; Viner, R. M.	2014	Prevention science : the official journal of the Society for Prevention Research	https://dx.doi.org/10.1007/s11121-013-0414-6	PA/SB not an outcome
Cross-sectional and longitudinal associations between physical activity and blood pressure in adolescence: birth cohort study	Hallal, P. C.; Dumith, S. C.; Reichert, F. F.; Menezes, A. M. B.; Araujo, C. L.; Wells, J. C. K.; Ekelund, U.; Victora, C. G.	2011	Journal of physical activity & health		PA/SB not an outcome
Relationship between changes in motor capacity and objectively measured motor performance in ambulatory children with spastic cerebral palsy	Halma, E.; Bussmann, J. B. J.; van den Berg-Emons, H. J. G.; Sneekes, E. M.; Pangalila, R.; Schasfoort, F. C.	2020	Child	10.1111/cch.12719	PA/SB not an outcome
Findings From a Randomized Trial of Weight Gain Prevention Among Overweight Puerto Rican Young Adults	Halperin, D. T.; Laux, J.; LeFranc-GarcÃ­a, C.; Araujo, C.; Palacios, C.	2019	Journal of nutrition education and behavior	10.1016/j.jneb.2018.07.014	Determinant(s) not measured/measured only at one time point
Effect of major school playground reconstruction on physical activity and sedentary behaviour: Camden active spaces	Hamer, M.; Aggio, D.; Knock, G.; Kipps, C.; Shankar, A.; Smith, L.	2017	BMC public health	https://dx.doi.org/10.1186/s12889-017-4483-5	Determinant(s) not measured/measured only at one time point
The Role of Self-Efficacy and Friend Support on Adolescent Vigorous Physical Activity	Hamilton, K.; Warner, L. M.; Schwarzer, R.	2017	Health education & behavior : the official publication of the Society for Public Health Education	https://dx.doi.org/10.1177/1090198116648266	Determinant(s) not measured/measured only at one time point
Can young children make active choices? Outcomes of a feasibility trial in seven-year-old children	Hands, Beth; Larkin, Dawne; Rose, Elizabeth; Parker, Helen; Smith, Anne	2011	Early child development and care	10.1080/03004431003717623	Determinant(s) not measured/measured only at one time point;
The associations between physical activity, screen time and weight from 6 to 14 yrs: the Raine Study	Hands, B. P.; Chivers, P. T.; Parker, H. E.; Beilin, L.; Kendall, G.; Larkin, D.	2011	Journal of science and medicine in sport	https://dx.doi.org/10.1016/j.jsams.2011.03.011	Wrong duration
Prevention of excessive media use in childhood and adolescence	Hansen, J.; Hanewinkel, R.; Goecke, M.; Morgenstern, M.		MONATSSCHRIFT KINDERHEILKUNDE	10.1007/s00112-021-01220-x	PAB/SB measured only at one time point
Longitudinal patterns of physical activity, sedentary behavior and sleep in urban South African adolescents, Birth-To-Twenty Plus cohort	Hanson, S. K.; Munthali, R. J.; Micklesfield, L. K.; Lobelo, F.; Cunningham, S. A.; Hartman, T. J.; Norris, S. A.; Stein, A. D.	2019	BMC pediatrics	https://dx.doi.org/10.1186/s12887-019-1619-z	Determinants not modifiable
Population-based trends in physical fitness of children and adolescents in Germany, 2003â€“2017	Hanssen-Doose, Anke; Niessner, Claudia; Oriwol, Doris; BÃ¶s, Klaus; Woll, Alexander; Worth, Annette	2021	European journal of sport science		PA/SB not an outcome
A randomized controlled trial on a multicomponent intervention for overweight school-aged children - Copenhagen, Denmark	Harder-Lauridsen, N. M.; Birk, N. M.; Ried-Larsen, M.; Juul, A.; Andersen, L. B.; Pedersen, B. K.; Krogh-Madsen, R.	2014	BMC pediatrics	https://dx.doi.org/10.1186/1471-2431-14-273	Determinant(s) not measured/measured only at one time point
Sports Participation in Youth as a Predictor of Physical Activity: A 5-Year Longitudinal Study	Hardie Murphy, M.; Rowe, D. A.; Woods, C. B.	2016	Journal of physical activity & health	https://dx.doi.org/10.1123/jpah.2015-0526	Wrong duration
Impact of physical activity domains on subsequent physical activity in youth: a 5-year longitudinal study	Hardie Murphy, M.; Rowe, D. A.; Woods, C. B.	2017	Journal of sports sciences		Determinant(s) not measured/measured only at one time point;
Longitudinal changes in sedentary time and physical activity during adolescence	Harding, S. K.; Page, A. S.; Falconer, C.; Cooper, A. R.	2015	The international journal of behavioral nutrition and physical activity	https://dx.doi.org/10.1186/s12966-015-0204-6	Determinant(s) not measured/measured only at one time point
Effects of rewards, peer-modelling and pedometer targets on children's physical activity: a school-based intervention study	Hardman, C. A.; Horne, P. J.; Fergus Lowe, C.	2011	Psychology & health	https://dx.doi.org/10.1080/08870440903318119	Determinant(s) not measured/measured only at one time point
Beat the street: A pilot evaluation of a community-wide gamification-based physical activity intervention	Harris, Marc Ashley	2018	Games for Health	10.1089/g4h.2017.0179	Wrong study design
School grounds and physical activity: Associations at secondary schools, and over the transition from primary to secondary schools	Harrison, F.; van Sluijs, E. M. F.; Corder, K.; Jones, A.	2016	Health & place	https://dx.doi.org/10.1016/j.healthplace.2016.02.004	Wrong duration
Effect of experimental change in children's sleep duration on television viewing and physical activity	Hart, C. N.; Hawley, N.; Davey, A.; Carskadon, M.; Raynor, H.; Jelalian, E.; Owens, J.; Considine, R.; Wing, R. R.	2016	Pediatric obesity	10.1111/ijpo.12166	Determinant(s) not measured/measured only at one time point
The association between nocturnal sleep duration and daytime activity in school-age children	Hart, C. N.; Lawton, J.; Samuels, A.; Jelalian, E.; Fava, J.; Owens, J.; Raynor, H.; Wing, R.	2012	Sleep.		Wrong report type
Predictors of Physical Activity in a Predominantly Hispanic Sample of Adolescents	Hartson, K. R.; Avila, M.; Gance-Cleveland, B.; Harpin, S. B.; Tigges, B.; Cook, P. F.	2020	Western journal of nursing research	https://dx.doi.org/10.1177/0193945919878852	PAB/SB measured only at one time point
The Effects of Prompts and a Group-Oriented Contingency on Out-of-School Physical Activity in Elementary School-Aged Students	Hastie, P.; van der Mars, H.; Layne, T.; Wadsworth, D.	2012	JOURNAL OF TEACHING IN PHYSICAL EDUCATION	10.1123/jtpe.31.2.131	Determinant(s) not measured/measured only at one time point;
School health education programs in Crete: Evaluation of behavioural and health indices a decade after initiation	Hatzis, Christos M.; Papandreou, Christopher; Kafatos, Anthony G.	2010	Preventive Medicine: An International Journal Devoted to Practice and Theory	10.1016/j.ypmed.2010.05.015	PA/SB not an outcome
Acute Effects of a Therapeutic Mobility Device on Physical Activity and Heart Rate in Children With Down Syndrome	Hauck, J. L.; Ulrich, D. A.	2015	Research quarterly for exercise and sport	https://dx.doi.org/10.1080/02701367.2015.1046980	Determinant(s) not measured/measured only at one time point
Increasing physical activity of children during school recess	Hayes, L. B.; Van Camp, C. M.	2015	Journal of applied behavior analysis	https://dx.doi.org/10.1002/jaba.222	Wrong study design
A COMMUNITY-BASED, ADAPTIVE SOCCER PROGRAM FOR CHILDREN WITH AUTISM: DESIGN, IMPLEMENTATION, AND EVALUATION	Hayward, L. M.; Fragala-Pinkham, M.; Johnson, K.; Torres, A.	2016	PALAESTRA		Determinant(s) not measured/measured only at one time point
A wearable activity tracker intervention for promoting physical activity in adolescents with juvenile idiopathic arthritis: a pilot study	Heale, L. D.; Dover, S.; Goh, Y. I.; Maksymiuk, V. A.; Wells, G. D.; Feldman, B. M.	2018	Pediatric rheumatology online journal	https://dx.doi.org/10.1186/s12969-018-0282-5	Wrong study design
Multilevel predictors of adolescent physical activity: a longitudinal analysis	Hearst, M. O.; Patnode, C. D.; Sirard, J. R.; Farbakhsh, K.; Lytle, L. A.	2012	The international journal of behavioral nutrition and physical activity	https://dx.doi.org/10.1186/1479-5868-9-8	Determinant(s) not measured/measured only at one time point
Effectiveness of the POWER Program in Improving Physical Activity and Executive Function in Fifth Grade Students	Hecht, M. F.; Garber, C. E.	2021	The Journal of school health	https://dx.doi.org/10.1111/josh.13035	Determinant(s) not measured/measured only at one time point
Simple and rationale-providing SMS reminders to promote accelerometer use: a within-trial randomised trial comparing persuasive messages	Heino, M. T. J.; Knittle, K.; Haukkala, A.; Vasankari, T.; Hankonen, N.	2018	BMC public health	https://dx.doi.org/10.1186/s12889-018-6121-2	PA/SB not an outcome
Evaluating a Model of Youth Physical Activity	Heitzler, C. D.; Lytle, L. A.; Erickson, D. J.; Barr-Anderson, D.; Sirard, J. R.; Story, M.	2010	American journal of health behavior		Wrong study design
The impact of exercise consultation on activity levels and metabolic markers in obese adolescents: a pilot study	Henderson, M.; Daneman, D.; Huot, C.; McGrath, J.; Lambert, M.; Hux, J.; Booth, G. L.; Hanley, A.	2010	International journal of pediatric endocrinology	https://dx.doi.org/10.1155/2010/681510	PAB/SB measured only at one time point
Use of SPARK to Promote After-School Physical Activity	Herrick, Heidi; Thompson, Hannah; Kinder, Jennifer; Madsen, Kristine A.	2012	Journal of school health		Determinant(s) not measured/measured only at one time point
Children's physical activity and sedentary time and cardiometabolic risk factors	Herrmann, S. D.; Angadi, S. S.	2013	Clinical journal of sport medicine : official journal of the Canadian Academy of Sport Medicine	https://dx.doi.org/10.1097/01.jsm.0000433154.58936.a8	Wrong study design
How to Change Young Children's Physical Activity and Sedentary Behavior: Mechanisms of Behavior Change in the INFANT Cluster Randomized Controlled Trial	Hesketh, K. D.; Kuswara, K.; Abbott, G.; Salmon, J.; Hnatiuk, J. A.; Campbell, K. J.	2021	Children (Basel, Switzerland)	https://dx.doi.org/10.3390/children8060470	Wrong mean age
Earlier acquisition of fundamental movement skills promotes adolescent physical activity in Japanese elementary school children: a 4-year follow-up study	Hikihara, Y.; Watanabe, M.; Aoyama, T.; Wakabayashi, H.; Hanawa, S.; Tanaka, S.	2019	Journal of Science & Medicine in Sport		Wrong report type
Low physical activity level and short sleep duration are associated with an increased cardio-metabolic risk profile: a longitudinal study in 8-11 year old Danish children	Hjorth, M. F.; Chaput, J. P.; Damsgaard, C. T.; Dalskov, S. M.; Andersen, R.; Astrup, A.; Michaelsen, K. F.; Tetens, I.; Ritz, C.; Sjodin, A.	2014	PloS one	https://dx.doi.org/10.1371/journal.pone.0104677	PA/SB not an outcome
Fatness predicts decreased physical activity and increased sedentary time, but not vice versa: support from a longitudinal study in 8- to 11-year-old children	Hjorth, M. F.; Chaput, J. P.; Ritz, C.; Dalskov, S. M.; Andersen, R.; Astrup, A.; Tetens, I.; Michaelsen, K. F.; Sjodin, A.	2014	International journal of obesity (2005)	https://dx.doi.org/10.1038/ijo.2013.229	Wrong study design
Is wearing a pedometer associated with higher physical activity among adolescents?	Ho, V.; Simmons, R. K.; Ridgway, C. L.; van Sluijs, E. M. F.; Bamber, D. J.; Goodyer, I. M.; Dunn, V. J.; Ekelund, U.; Corder, K.	2013	Preventive medicine	https://dx.doi.org/10.1016/j.ypmed.2013.01.015	PAB/SB measured only at one time point
Examining the impact of a province-wide physical education policy on secondary students' physical activity as a natural experiment	Hobin, E.; Erickson, T.; Comte, M.; Zuo, F.; Pasha, S.; Murnaghan, D.; Manske, S.; Casey, C.; Griffith, J.; McGavock, J.	2017	The international journal of behavioral nutrition and physical activity	https://dx.doi.org/10.1186/s12966-017-0550-7	Determinant(s) not measured/measured only at one time point
Effects of Sharing Data With Teachers on Student Physical Activity and Sedentary Behavior in the Classroom	Hodgin, K. L.; von Klinggraeff, L.; Dauenhauer, B.; McMullen, J. M.; Kuhn, A. P.; Stoepker, P.; Carson, R. L.	2020	Journal of physical activity & health	https://dx.doi.org/10.1123/jpah.2018-0711	Wrong study design
Evaluation of a student participatory, low-intensity program to improve school wellness environment and students' eating and activity behaviors	Hoelscher, D. M.; Moag-Stahlberg, A.; Ellis, K.; Vandewater, E. A.; Malkani, R.	2016	The international journal of behavioral nutrition and physical activity	https://dx.doi.org/10.1186/s12966-016-0379-5	Wrong study design;
Online preschool teacher training to promote physical activity in young children: A pilot cluster randomized controlled trial	Hoffman, J. A.; Schmidt, E. M.; Arguello, D. J.; Eyllon, M. N.; Castaneda-Sceppa, C.; Cloutier, G.; Hillman, C. H.	2020	School psychology (Washington, D.C.)	https://dx.doi.org/10.1037/spq0000349	Wrong mean age
Parental Influence on Child Change in Physical Activity During a Family-Based Intervention for Child Weight Gain Prevention	Holm, K.; Wyatt, H.; Murphy, J.; Hill, J.; Odgen, L.	2012	Journal of physical activity & health	10.1123/jpah.9.5.661	Wrong study design
Effects of an educational intervention of physical activity for children and adolescents with cystic fibrosis: a randomized controlled trial	Hommerding, P. X.; Baptista, R. R.; Makarewicz, G. T.; Schindel, C. S.; Donadio, M. V.; Pinto, L. A.; Marostica, P. J.	2015	Respiratory care	10.4187/respcare.02578	Determinant(s) not measured/measured only at one time point
Effectiveness of ToyBox Intervention to Reduce Sedentary Behaviour among Pre-school Children: A Case in Malaysia	Hon, K. Y.; Chua, B. S.; Hashmi, S. I.	2018	PERTANIKA JOURNAL OF SOCIAL SCIENCE AND HUMANITIES		Determinant(s) not measured/measured only at one time point
Physical Activity Breaks and Facilities in US Secondary Schools	Hood, N. E.; Colabianchi, N.; Terry-McElrath, Y. M.; O'Malley, P. M.; Johnston, L. D.	2014	Journal of school health	10.1111/josh.12206	Determinant(s) not measured/measured only at one time point
Understanding physical activity outcomes as a function of teen smoking cessation	Horn, Kimberly; Branstetter, Steven; Zhang, Jianjun; Jarrett, Traci; Tompkins, Nancy O'Hara; Anesetti-Rothermel, Andrew; Olfert, Melissa; Richards, Tony; Dino, Geri	2013	Journal of adolescent health	10.1016/j.jadohealth.2013.01.019	Determinant(s) not measured/measured only at one time point
A Loose Parts Randomized Controlled Trial to Promote Active Outdoor Play in Preschool-aged Children: Physical Literacy in the Early Years (PLEY) Project	Houser, N. E.; Cawley, J.; Kolen, A. M.; Rainham, D.; Rehman, L.; Turner, J.; Kirk, S. F. L.; Stone, M. R.	2019	Methods and protocols	https://dx.doi.org/10.3390/mps2020027	Wrong report type
Active video game play in children with cerebral palsy: potential for physical activity promotion and rehabilitation therapies	Howcroft, J.; Klejman, S.; Fehlings, D.; Wright, V.; Zabjek, K.; Andrysek, J.; Biddiss, E.	2012	Archives of physical medicine and rehabilitation	https://dx.doi.org/10.1016/j.apmr.2012.02.033	Wrong study design
Randomized web-based physical activity intervention in adolescent survivors of childhood cancer	Howell, C. R.; Krull, K. R.; Partin, R.; Kadan-Lottick, N. S.; Robison, L. L.; Hudson, M. M.; Ness, K. K.	2018	Journal of clinical oncology		Medical conditions
An active video game intervention does not improve physical activity and sedentary time of children at-risk for developmental coordination disorder: a crossover randomized trial	Howie, E. K.; Campbell, A. C.; Straker, L. M.	2016	Child: care, health and development	https://dx.doi.org/10.1111/cch.12305	PA/SB not an outcome
Comparison of Compliance and Intervention Outcomes Between Hip- and Wrist-Worn Accelerometers During a Randomized Crossover Trial of an Active Video Games Intervention in Children	Howie, E. K.; McVeigh, J. A.; Straker, L. M.	2016	Journal of physical activity & health	https://dx.doi.org/10.1123/jpah.2015-0470	Determinant(s) not measured/measured only at one time point;
Double jeopardy: metabolic syndrome leads to increased sedentary behavior in peri-pubertal minority females	Hsu, Y. W.; Chou, C. P.; Belcher, B. R.; Nguyen-Rodriguez, S. T.; Weigensberg, M. J.; McClain, A. D.; Spruijt-Metz, D.	2014	Pediatric exercise science	https://dx.doi.org/10.1123/pes.2013-0149	Medical conditions
A ballroom dance classroom program promotes moderate to vigorous physical activity in elementary school children	Huang, S. Y.; Hogg, J.; Zandieh, S.; Bostwick, S. B.	2012	American journal of health promotion : AJHP	https://dx.doi.org/10.4278/ajhp.090625-QUAN-203	Determinant(s) not measured/measured only at one time point
Prospective Associations between Weekend Catch-Up Sleep, Physical Activity, and Childhood Obesity	Huang, W. Y.; Wong, S. H. S.	2019	Childhood obesity (Print)	https://dx.doi.org/10.1089/chi.2018.0158	PA/SB not an outcome
Effects of a policy-level intervention on children's pedometer-determined physical activity: preliminary findings from Movin' Afterschool	Huberty, J.; Beets, M.; Beighle, A.	2013	Journal of public health management and practice : JPHMP	https://dx.doi.org/10.1097/PHH.0b013e31829465fa	Wrong study design;
Effects of ready for recess, an environmental intervention, on physical activity in third- through sixth-grade children	Huberty, J. L.; Beets, M. W.; Beighle, A.; Saint-Maurice, P. F.; Welk, G.	2014	Journal of physical activity & health	https://dx.doi.org/10.1123/jpah.2012-0061	Determinant(s) not measured/measured only at one time point
Environmental Modifications to Increase Physical Activity During Recess: Preliminary Findings from Ready for Recess	Huberty, J. L.; Beets, M. W.; Beighle, A.; Welk, G.	2011	Journal of physical activity & health	https://dx.doi.org/10.1123/jpah.8.s2.s249	Determinant(s) not measured/measured only at one time point;
Ready for recess: a pilot study to increase physical activity in elementary school children	Huberty, J. L.; Siahpush, M.; Beighle, A.; Fuhrmeister, E.; Silva, P.; Welk, G.	2011	The Journal of school health	https://dx.doi.org/10.1111/j.1746-1561.2011.00591.x	Wrong study design;
Physical activity levels during physical education in Spanish children	Huertas-Delgado, F. J.; Segura-Jimenez, V.; Avila-Garcia, M.; Cardon, G.; Tercedor, P.	2021	Health education journal	10.1177/0017896920988743	Determinant(s) not measured/measured only at one time point
Depressed Adolescents Treated with Exercise (DATE): A pilot randomized controlled trial to test feasibility and establish preliminary effect sizes	Hughes, C. W.; Barnes, S.; Barnes, C.; Defina, L. F.; Nakonezny, P.; Emslie, G. J.	2013	Mental health and physical activity	https://dx.doi.org/10.1016/j.mhpa.2013.06.006	PA/SB not an outcome
Physical activity and screen time: trends in U.S. children aged 9-13 years, 2002-2006	Huhman, M.; Lowry, R.; Lee, S. M.; Fulton, J. E.; Carlson, S. A.; Patnode, C. D.	2012	Journal of physical activity & health		Determinant(s) not measured/measured only at one time point
The Influence of the VERB campaign on children's physical activity in 2002 to 2006	Huhman, M. E.; Potter, L. D.; Nolin, M. J.; Piesse, A.; Judkins, D. R.; Banspach, S. W.; Wong, F. L.	2010	American journal of public health	https://dx.doi.org/10.2105/AJPH.2008.142968	no control
Physical activity, sedentary behavior, and depressive symptoms among adolescents	Hume, C.; Timperio, A.; Veitch, J.; Salmon, J.; Crawford, D.; Ball, K.	2011	Journal of physical activity & health		PA/SB not an outcome
A quasi-experimental examination of how school-based physical activity changes impact secondary school student moderate- to vigorous- intensity physical activity over time in the COMPASS study	Hunter, S.; Leatherdale, S. T.; Storey, K.; Carson, V.	2016	The international journal of behavioral nutrition and physical activity	https://dx.doi.org/10.1186/s12966-016-0411-9	Wrong PAB/SB measurement method
The effects of parental education on exercise behavior in childhood and youth: a study in Dutch and Finnish twins	Huppertz, C.; Bartels, M.; de Geus, E. J. C.; van Beijsterveldt, C. E. M.; Rose, R. J.; Kaprio, J.; Silventoinen, K.	2017	Scandinavian journal of medicine & science in sports	https://dx.doi.org/10.1111/sms.12727	Wrong study design;
Health Empowers You: Impact of a School-Based Physical Activity Program in Elementary School Students, Georgia, 2015-2016	Hyde, E. T.; Gazmararian, J. A.; Barrett-Williams, S. L.; Kay, C. M.	2020	The Journal of school health	https://dx.doi.org/10.1111/josh.12847	Determinant(s) not measured/measured only at one time point
Testing a school-based program to promote digital health literacy and healthy lifestyle behaviours in intermediate elementary students: The Learning for Life program	Hyman, A.; Stewart, K.; Jamin, A. M.; Novak Lauscher, H.; Stacy, E.; Kasten, G.; Ho, K.	2020	Preventive medicine reports	https://dx.doi.org/10.1016/j.pmedr.2020.101149	Wrong study design
Evaluating the effects of the Lunchtime Enjoyment Activity and Play (LEAP) school playground intervention on children's quality of life, enjoyment and participation in physical activity	Hyndman, B. P.; Benson, A. C.; Ullah, S.; Telford, A.	2014	BMC public health	https://dx.doi.org/10.1186/1471-2458-14-164	data cannot be retrieved after contacting authors
Implementing school-based policies to prevent obesity: Cluster randomized trial	Ickovics, Jeannette R.; Duffany, Kathleen O'Connor; Shebl, Fatma M.; Peters, Sue M.; Read, Margaret A.; Gilstad-Hayden, Kathryn R.; Schwartz, Marlene B.	2019	American journal of preventive medicine	10.1016/j.amepre.2018.08.026	PA/SB not an outcome
Social vulnerability as a predictor of physical activity and screen time in European children	Iguacel, I.; Fernandez-Alvira, J. M.; Bammann, K.; Chadjigeorgiou, C.; De Henauw, S.; Heidinger-Felso, R.; Lissner, L.; Michels, N.; Page, A.; Reisch, L. A.; Russo, P.; Sprengeler, O.; Veidebaum, T.; Bornhorst, C.; Moreno, L. A.; consortium, I.	2018	International journal of public health	https://dx.doi.org/10.1007/s00038-017-1048-4	Wrong population
The effect of a curriculum-based physical activity intervention on accelerometer-assessed physical activity in schoolchildren: A non-randomised mixed methods controlled before-and-after study	Innerd, A. L.; Azevedo, L. B.; Batterham, A. M.	2019	PloS one	https://dx.doi.org/10.1371/journal.pone.0225997	Determinant(s) not measured/measured only at one time point
Get Fit with the Grizzlies: a community-school-home initiative to fight childhood obesity	Irwin, C. C.; Irwin, R. L.; Miller, M. E.; Somes, G. W.; Richey, P. A.	2010	The Journal of school health	https://dx.doi.org/10.1111/j.1746-1561.2010.00510.x	PA/SB not an outcome
Physical activity in early adolescence predicts depressive symptoms 3 years later: A community-based study	Isaksson, J.; Selinus, E. N.; Aslund, C.; Nilsson, K. W.	2020	Journal of affective disorders	https://dx.doi.org/10.1016/j.jad.2020.09.008	PAB/SB measured only at one time point
Association of Physical Activity and Sedentary Behavior With Psychological Well-Being Among Japanese Children: A Two-Year Longitudinal Study	Ishii, K.; Shibata, A.; Adachi, M.; Oka, K.	2016	Perceptual and motor skills	https://dx.doi.org/10.1177/0031512516662645	Wrong duration
The impact of an elementary after-school nutrition and physical activity program on children's fruit and vegetable intake, physical activity, and body mass index: Fun 5	Iversen, C. S. S.; Nigg, C.; Titchenal, C. A.	2011	Hawaii medical journal		Wrong study design;
Changes in objectively measured physical activity in adolescents with Down syndrome: the UP&DOWN longitudinal study	Izquierdo-Gomez, R.; Martinez-Gomez, D.; Esteban-Cornejo, I.; Hallal, P. C.; Garcia-Cervantes, L.; Villagra, A.; Veiga, O. L.; Up,; group, D. s	2017	Journal of intellectual disability research : JIDR	https://dx.doi.org/10.1111/jir.12354	Medical conditions
Fundamental movement skills and physical fitness as predictors of physical activity: A 6-year follow-up study	Jaakkola, T.; Yli-Piipari, S.; Huotari, P.; Watt, A.; Liukkonen, J.	2016	Scandinavian journal of medicine & science in sports	https://dx.doi.org/10.1111/sms.12407	PAB/SB measured only at one time point
'I think they believe in me': The predictive effects of teammate- and classmate-focused relation-inferred self-efficacy in sport and physical activity settings	Jackson, Ben; Gucciardi, Daniel F.; Lonsdale, Chris; Whipp, Peter R.; Dimmock, James A.	2014	Journal of sport & exercise psychology	10.1123/jsep.2014-0070	PA/SB not an outcome
A primary care Healthy Choices Intervention Program for overweight and obese school-age children and their parents	Jacobson, Diana; Melnyk, Bernadette Mazurek	2012	JOURNAL OF PEDIATRIC HEALTH CARE	10.1016/j.pedhc.2010.07.004	Wrong study design;
Effect of Comprehensive Health Promotion Program on Quality of Life, Weight, and Physical Activity among Iranian Overweight School-age Girls	Jafarzadeh, S.; Kermanshahi, S. M. K.; Jeihooni, A. K.	2017	INTERNATIONAL JOURNAL OF PEDIATRICS-MASHHAD	10.22038/ijp.2017.21126.1774	Determinant(s) not measured/measured only at one time point
Physical activity and sedentary behaviour typologies of 10-11 year olds - Response to Saunders and Colleagues	Jago, Russell; Fox, Kenneth R.; Page, Angie S.; Brockman, Rowan; Thompson, Janice L.	2011	The international journal of behavioral nutrition and physical activity	10.1186/1479-5868-8-49	Wrong report type
Friends and physical activity during the transition from primary to secondary school	Jago, R.; Page, A. S.; Cooper, A. R.	2012	Medicine and science in sports and exercise	https://dx.doi.org/10.1249/MSS.0b013e318229df6e	Wrong duration
Associations between physical activity and asthma, eczema and obesity in children aged 12-16: an observational cohort study	Jago, R.; Salway, R. E.; Ness, A. R.; Shield, J. P. H.; Ridd, M. J.; Henderson, A. J.	2019	BMJ open	https://dx.doi.org/10.1136/bmjopen-2018-024858	Medical conditions
Bristol girls dance project feasibility trial: outcome and process evaluation results	Jago, R.; Sebire, S. J.; Cooper, A. R.; Haase, A. M.; Powell, J.; Davis, L.; McNeill, J.; Montgomery, A. A.	2012	The international journal of behavioral nutrition and physical activity	https://dx.doi.org/10.1186/1479-5868-9-83	Wrong study design;
Randomised feasibility trial of a teaching assistant led extracurricular physical activity intervention for 9 to 11 year olds: Action 3:30	Jago, R.; Sebire, S. J.; Davies, B.; Wood, L.; Edwards, M. J.; Banfield, K.; Fox, K. R.; Thompson, J. L.; Powell, J. E.; Montgomery, A. A.	2014	The international journal of behavioral nutrition and physical activity	https://dx.doi.org/10.1186/s12966-014-0114-z	Determinant(s) not measured/measured only at one time point;
Action 3:30R: Results of a Cluster Randomised Feasibility Study of a Revised Teaching Assistant-Led Extracurricular Physical Activity Intervention for 8 to 10 Year Olds	Jago, R.; Tibbitts, B.; Sanderson, E.; Bird, E. L.; Porter, A.; Metcalfe, C.; Powell, J. E.; Gillett, D.; Sebire, S. J.	2019	International journal of environmental research and public health	https://dx.doi.org/10.3390/ijerph16010131	PAB/SB measured only at one time point
Almost all start but who continue? A longitudinal study of youth participation in Swedish club sports	Jakobsson, B. T.; Lundvall, S.; Redelius, K.; Engstrom, L. M.	2012	EUROPEAN PHYSICAL EDUCATION REVIEW	10.1177/1356336X11430660	PA/SB not an outcome;
Differences in Cardiovascular Disease Risk Factors and Health Behaviors Between Black and Non-Black Students Participating in a School-Based Health Promotion Program	Jamerson, T.; Sylvester, R.; Jiang, Q.; Corriveau, N.; DuRussel-Weston, J.; Kline-Rogers, E.; Jackson, E. A.; Eagle, K. A.	2017	American journal of health promotion : AJHP	https://dx.doi.org/10.1177/0890117116674666	Wrong study design
The Impact of Playworks on Students' Physical Activity by Race/Ethnicity: Findings from a Randomized Controlled Trial	James-Burdumy, S.; Beyler, N.; Borradaile, K.; Bleeker, M.; Maccarone, A.; Fortson, J.	2016	Journal of physical activity & health	10.1123/jpah.2014-0607	Determinant(s) not measured/measured only at one time point
Health Outcomes Associated With Internalizing Problems in Early Childhood and Adolescence	Jamnik, M. R.; DiLalla, L. F.	2019	Frontiers in psychology	10.3389/fpsyg.2019.00060	PAB/SB measured only at one time point
Screen time and physical violence in 10 to 16-year-old Canadian youth	Janssen, I.; Boyce, W. F.; Pickett, W.	2012	International journal of public health	10.1007/s00038-010-0221-9	PA/SB not an outcome
Effectiveness of the PLAYgrounds programme on PA levels during recess in 6-year-old to 12-year-old children	Janssen, M.; Twisk, J. W.; Toussaint, H. M.; van Mechelen, W.; Verhagen, E. A.	2015	British journal of sports medicine	10.1136/bjsports-2012-091517	Determinant(s) not measured/measured only at one time point
Determinants of changes in sedentary time and breaks in sedentary time among 9 and 12 year old children	Janssen, X.; Basterfield, L.; Parkinson, K. N.; Pearce, M.; Reilly, J. K.; Adamson, A. J.; Reilly, J. J.	2015	Preventive medicine reports	https://dx.doi.org/10.1016/j.pmedr.2015.10.007	Determinant(s) not measured/measured only at one time point
Objectively measured physical activity trajectories predict adolescent bone strength: Iowa Bone Development Study	Janz, K. F.; Letuchy, E. M.; Burns, T. L.; Eichenberger Gilmore, J. M.; Torner, J. C.; Levy, S. M.	2014	British journal of sports medicine	https://dx.doi.org/10.1136/bjsports-2014-093574	Determinant(s) not measured/measured only at one time point
Early physical activity provides sustained bone health benefits later in childhood	Janz, K. F.; Letuchy, E. M.; Eichenberger Gilmore, J. M.; Burns, T. L.; Torner, J. C.; Willing, M. C.; Levy, S. M.	2010	Medicine and science in sports and exercise	https://dx.doi.org/10.1249/MSS.0b013e3181c619b2	PA/SB not an outcome
Association of COVID-19 Mitigation Measures With Changes in Cardiorespiratory Fitness and Body Mass Index Among Children Aged 7 to 10 Years in Austria	Jarnig, G.; Jaunig, J.; van Poppel, M. N. M.	2021	JAMA network open	https://dx.doi.org/10.1001/jamanetworkopen.2021.21675	PA/SB not an outcome;
Effect of wrist-worn activity monitor feedback on physical activity behavior: a randomized controlled trial in Finnish young men	Jauho, A. M.; Pyky, R.; Ahola, R.; Kangas, M.; Virtanen, P.; Korpelainen, R.; Jamsa, T.	2015	Preventive medicine reports	10.1016/j.pmedr.2015.07.005	Determinant(s) not measured/measured only at one time point
The physical activity level of Mexican children decreases upon entry to elementary school	Jauregui, A.; Villalpando, S.; Rangel-Baltazar, E.; Castro-Hernandez, J.; Lara-Zamudio, Y.; Mendez-Gomez-Humaran, I.	2011	Salud publica de Mexico		Determinant(s) not measured/measured only at one time point
Behavioral Weight Control Treatment with Supervised Exercise or Peer-Enhanced Adventure for Overweight Adolescents	Jelalian, E.; Lloyd-Richardson, E. E.; Mehlenbeck, R. S.; Hart, C. N.; Flynn-O'Brien, K.; Kaplan, J.; Neill, M.; Wing, R. R.	2010	Journal of pediatrics	10.1016/j.jpeds.2010.05.047	PA/SB not an outcome
Cognitive-behavioural health-promotion intervention increases fruit and vegetable consumption and physical activity among South African adolescents: A cluster-randomised controlled trial	Jemmott, John B., III; Jemmott, Loretta S.; O'Leary, Ann; Ngwane, Zolani; Icard, Larry; Bellamy, Scarlett; Jones, Shasta; Landis, J. Richard; Heeren, G. Anita; Tyler, Joanne C.; Makiwane, Monde B.	2011	Psychology & health	10.1080/08870446.2011.531573	Determinant composite scores not exclusive of PA-related
Intervention Increases Physical Activity and Healthful Diet Among South African Adolescents Over 54 Months: A Randomized Controlled Trial	Jemmott, J. B., 3rd; Zhang, J.; Jemmott, L. S.; Icard, L. D.; Ngwane, Z.; Makiwane, M.; O'Leary, A.	2019	The Journal of adolescent health : official publication of the Society for Adolescent Medicine	https://dx.doi.org/10.1016/j.jadohealth.2019.01.027	Determinant composite scores not exclusive of PA-related
A physical fitness follow-up in children with cerebral palsy receiving 12-week individualized exercise training	Jeng, Shiau-Chian; Yeh, Kuo-Kuang; Liu, Wen-Yu; Huang, Wei-Pin; Chuang, Yu-Fen; Wong, Alice M. K.; Lin, Yang-Hua	2013	Research in developmental disabilities	10.1016/j.ridd.2013.08.032	PA/SB not an outcome
Associations Between Teasing, Quality of Life, and Physical Activity Among Preadolescent Children	Jensen, C. D.; Cushing, C. C.; Elledge, A. R.	2014	Journal of pediatric psychology	10.1093/jpepsy/jst086	Determinant(s) not measured/measured only at one time point
Effectiveness of a Parent Health Report Intervention to Increase Physical Activity among Preschoolers and Kindergarteners	Jensen, C. D.; Hunsaker, S. L.; Van Dyk, T. R.; Nelson, T. D.; Sandridge, M. L.; Bailey, B. W.	2015	CHILDRENS HEALTH CARE	10.1080/02739615.2014.948162	Wrong mean age
Influence of High and Low Autonomy-Supportive Climates on Physical Activity in Children with and without Developmental Disability	Johnson, J. L.; Miedema, B.; Converse, B.; Hill, D.; Buchanan, A. M.; Bridges, C.; Irwin, J. M.; Rudisill, M. E.; Pangelinan, M.	2018	JOURNAL OF DEVELOPMENTAL AND PHYSICAL DISABILITIES	10.1007/s10882-018-9594-0	Wrong study design
Initial Findings of a Multicomponent School Health Intervention in Rural Appalachia: The Greenbrier CHOICES Project	Jones, Emily; Zuest, Luciana; Bulger, Sean; Elliott, Eloise; Cho, Kibum; Lilly, Christa	2020	Health education & behavior		Wrong study design
Promoting gross motor skills and physical activity in childcare: A translational randomized controlled trial	Jones, R. A.; Okely, A. D.; Hinkley, T.; Batterham, M.; Burke, C.	2016	Journal of science and medicine in sport	https://dx.doi.org/10.1016/j.jsams.2015.10.006	Wrong population
Promoting Fundamental Movement Skill Development and Physical Activity in Early Childhood Settings: A Cluster Randomized Controlled Trial	Jones, Rachel A.; Riethmuller, Annaleise; Hesketh, Kylie; Trezise, Jillian; Batterham, Marijka; Okely, Anthony D.	2011	Pediatric exercise science		Wrong population
Print versus a culturally-relevant Facebook and text message delivered intervention to promote physical activity in African American women: a randomized pilot trial	Joseph, R. P.; Keller, C.; Adams, M. A.; Ainsworth, B. E.	2015	BMC women's health	10.1186/s12905-015-0186-1	Wrong mean age
Effects of school-based intervention to promote short-time exercise on bone density, physical activity, and psychosocial factors of school children: a cluster randomized controlled trial	Jprn, U.	2018	http://www.who.int/trialsearch/Trial2.aspx?TrialID=JPRN-UMIN000034992		Wrong report type
Changes in Physical Activity and Sedentary Patterns on Cardiometabolic Outcomes in the Transition to Adolescence: International Children's Accelerometry Database 2.0	Judice, P. B.; Hetherington-Rauth, M.; Northstone, K.; Andersen, L. B.; Wedderkopp, N.; Ekelund, U.; Sardinha, L. B.; International Children's Accelerometry Database, C.	2020	The Journal of pediatrics	https://dx.doi.org/10.1016/j.jpeds.2020.06.018	Determinant(s) not measured/measured only at one time point;
Physical Activity for Lent: changes in and Associations Between Religiosity, Enjoyment, Motivation, and Physical Activity	Kahan, D.; Lorenz, K. A.	2019	Research quarterly for exercise and sport	10.1080/02701367.2019.1627275	Wrong duration
Changes in school-day step counts during a physical activity for Lent intervention: a cluster randomized crossover trial of the Savior's Sandals	Kahan, D.; Lorenz, K. A.; Kawwa, E.; Rioveros, A.	2019	BMC public health	https://dx.doi.org/10.1186/s12889-019-6479-9	Determinant(s) not measured/measured only at one time point;
Physical Activity and Psychological Correlates During an After-School Running Club	Kahan, David; McKenzie, Thomas L.	2018	American journal of health education		Determinants not modifiable
Application of the trans-contextual model to predict change in leisure time physical activity	Kalajas-Tilga, H.; Hein, V.; Koka, A.; Tilga, H.; Raudsepp, L.; Hagger, M. S.	2021	Psychology & health	https://dx.doi.org/10.1080/08870446.2020.1869741	Wrong duration
A Group Motor Skills Program for Children with Coordination Difficulties: Effect on Fundamental Movement Skills and Physical Activity Participation	Kane, K. J.; Staples, K. L.	2016	Physical & occupational therapy in pediatrics	https://dx.doi.org/10.3109/01942638.2014.978934	Wrong study design
Positive effect of pedometer-based walking intervention on body image and physical activity enjoyment in adolescent girls	Kantanista, A.; Bronikowski, M.; Laudanska-Krzeminska, I.; Krol-Zielinska, M.; Osinski, W.	2017	BIOMEDICAL HUMAN KINETICS	10.1515/bhk-2017-0006	Wrong study design
Effects of pedometer-based walking intervention on psychological and biological variables in adolescent girls: does achieving goals make a difference?	Kantanista, A.; Bronikowski, M.; Laudanska-Krzeminska, I.; Osinski, W.	2014	MEDICINA DELLO SPORT		Determinant(s) not measured/measured only at one time point
Suspected motor problems and low preference for active play in childhood are associated with physical inactivity and low fitness in adolescence	Kantomaa, Marko T.; Purtsi, Jarno; Taanila, Anja M.; Remes, Jouko; Viholainen, Helena; Rintala, Pauli; Ahonen, Timo; Tammelin, Tuija H.	2011	PloS one	10.1371/journal.pone.0014554	PAB/SB measured only at one time point ;
Efficacy of Online Multi-Player Versus Single-Player Exergames on Adherence Behaviors Among Children: A Nonrandomized Control Trial	Kaos, M. D.; Beauchamp, M. R.; Bursick, S.; Latimer-Cheung, A. E.; Hernandez, H.; Warburton, D. E. R.; Yao, C.; Ye, Z.; Graham, T. C. N.; Rhodes, R. E.	2018	Annals of behavioral medicine : a publication of the Society of Behavioral Medicine	https://dx.doi.org/10.1093/abm/kax061	Wrong study design
Parental Physical Activity Associates With Offspring's Physical Activity Until Middle Age: A 30-Year Study	Kaseva, K.; Hintsa, T.; Lipsanen, J.; Pulkki-Raback, L.; Hintsanen, M.; Yang, X.; Hirvensalo, M.; Hutri-Kahonen, N.; Raitakari, O.; Keltikangas-Jarvinen, L.; Tammelin, T.	2017	Journal of physical activity & health	https://dx.doi.org/10.1123/jpah.2016-0466	Wrong mean age
The effects of Young Adults Eating and Active for Health (YEAH): A theory-based web-delivered intervention	Kattelmann, Kendra K.; Bredbenner, Carol Byrd; White, Adrienne A.; Greene, Geoffrey W.; Hoerr, Sharon L.; Kidd, Tandalayo; Colby, Sarah; Horacek, Tanya M.; Phillips, Beatrice W.; Koenings, Mallory M.; Brown, Onikia N.; Olfert, Melissa D.; Shelnutt, Karla P.; Morrell, Jesse Stabile	2014	Journal of nutrition education and behavior	10.1016/j.jneb.2014.08.007	Determinant(s) not measured/measured only at one time point
Impact of California Children's Power Play! Campaign on Fruit and Vegetable Intake and Physical Activity among Fourth- and Fifth-Grade Students	Keihner, A.; Rosen, N.; Wakimoto, P.; Goldstein, L.; Sugerman, S.; Hudes, M.; Ritchie, L.; McDevitt, K.	2017	American journal of health promotion : AJHP	https://dx.doi.org/10.4278/ajhp.141125-ARB-592	Determinant(s) not measured/measured only at one time point
The Power Play! Campaign's School Idea & Resource Kits Improve Determinants of Fruit and Vegetable Intake and Physical Activity among Fourth- and Fifth-Grade Children	Keihner, A. J.; Meigs, R.; Sugerman, S.; Backman, D.; Garbolino, T.; Mitchell, P.	2011	Journal of nutrition education and behavior	10.1016/j.jneb.2011.02.010	PA/SB not an outcome
The implementation of a pilot playground markings project in four Australian primary schools	Kelly, A.; Arjunan, P.; van der Ploeg, H. P.; Rissel, C.; Borg, J.; Wen, L. M.	2012	Health promotion journal of Australia : official journal of Australian Association of Health Promotion Professionals		Determinant(s) not measured/measured only at one time point;
Effect of home-based strength training program on IGF-I, IGFBP-1 and IGFBP-3 in obese Latino boys participating in a 16-week randomized controlled trial	Kelly, L.; Holmberg, P. M.; Schroeder, E. T.; Loza, A.; Lin, X.; Moody, A.; Hughes, A.; Gibson, A. M.; Kirk, A.	2019	Journal of pediatric endocrinology & metabolism : JPEM	https://dx.doi.org/10.1515/jpem-2019-0073	Determinant(s) not measured/measured only at one time point;
Socio-ecological predictors of non-organized physical activity participation and decline between childhood and adolescence	Kemp, B. J.; Cliff, D. P.; Batterham, M.; Parrish, A. M.	2021	Journal of sports sciences	10.1080/02640414.2020.1808296	Determinant(s) not measured/measured only at one time point
Participation in Domains of Physical Activity Among Australian Youth During the Transition From Childhood to Adolescence: A Longitudinal Study	Kemp, B. J.; Parrish, A. M.; Batterham, M.; Cliff, D. P.	2020	Journal of physical activity & health	10.1123/jpah.2018-0705	Determinants not modifiable;
The Amsterdam Growth and Health Longitudinal Study: how important is physical activity in youth for later health? (ELS 33)	Kemper, H. C.; Monyeki, K. D.	2019	Cardiovascular journal of Africa	https://dx.doi.org/10.5830/CVJA-2018-057	Wrong mean age
Promoting Healthy Environments In Afterschool Settings: The LiveWell Greenville Afterschool Initiative	Kemper, K. A.; Pate, S. P.; Powers, A. R.; Fair, M.	2018	Preventing chronic disease	https://dx.doi.org/10.5888/pcd15.180164	Wrong study design;
Health wearables in adolescents: implications for body satisfaction, motivation and physical activity	Kerner, C.; Burrows, A.; McGrane, B.	2019	INTERNATIONAL JOURNAL OF HEALTH PROMOTION AND EDUCATION	10.1080/14635240.2019.1581641	Wrong study design;
The effects of an early motor skill intervention on motor skills, levels of physical activity, and socialization in young children with autism spectrum disorder: A pilot study	Ketcheson, L.; Hauck, J.; Ulrich, D.	2017	Autism : the international journal of research and practice	https://dx.doi.org/10.1177/1362361316650611	Wrong mean age
Health-related quality of life and perceived health status of adolescents with obesity are improved by a 10-month multidisciplinary intervention	Khammassi, M.; Miguet, M.; O'Malley, G.; Fillon, A.; Masurier, J.; Damaso, A. R.; Pereira, B.; Lambert, C.; Duclos, M.; Courteix, D.; Boirie, Y.; Thivel, D.	2019	Physiology & behavior	https://dx.doi.org/10.1016/j.physbeh.2019.05.010	PA/SB not an outcome;
Effects of a School Based Intervention on Children's Physical Activity and Healthy Eating: A Mixed-Methods Study	Khan, M.; Bell, R.	2019	International journal of environmental research and public health	https://dx.doi.org/10.3390/ijerph16224320	Determinant(s) not measured/measured only at one time point
Tracking Children's Physical Activity Patterns across the School Year: A Mixed-Methods Longitudinal Case Study	Khawaja, I.; Woodfield, L.; Collins, P.; Benkwitz, A.; Nevill, A.	2020	CHILDREN-BASEL	10.3390/children7100178	Determinant(s) not measured/measured only at one time point
Parental Self-Efficacy-A Predictor of Children's Health Behaviors? Its Impact on Children's Physical Activity and Screen Media Use and Potential Interaction Effect Within a Health Promotion Program	Kieslinger, K.; Wartha, O.; Pollatos, O.; Steinacker, J. M.; Kobel, S.	2021	Frontiers in psychology	https://dx.doi.org/10.3389/fpsyg.2021.712796	Wrong mean age
Objectively Measured Physical Activity Levels among Ethnic Minority Children Attending School-Based Afterschool Programs in a High-Poverty Neighborhood	Kim, Y.; Lochbaum, M.	2017	JOURNAL OF SPORTS SCIENCE AND MEDICINE		Wrong study design
Examining the day-to-day bidirectional associations between physical activity, sedentary behavior, screen time, and sleep health during school days in adolescents	Kim, Y.; Umeda, M.; Lochbaum, M.; Sloan, R. A.	2020	PloS one	https://dx.doi.org/10.1371/journal.pone.0238721	Wrong study design
Results of a 3-year, nutrition and physical activity intervention for children in rural, low-socioeconomic status elementary schools	King, K. M.; Ling, J.	2015	Health education research	https://dx.doi.org/10.1093/her/cyv029	Determinant(s) not measured/measured only at one time point
Effect of intervention aimed at increasing physical activity, reducing sedentary behaviour, and increasing fruit and vegetable consumption in children: active for Life Year 5 (AFLY5) school based cluster randomised controlled trial	Kipping, R. R.; Howe, L. D.; Jago, R.; Campbell, R.; Wells, S.; Chittleborough, C. R.; Mytton, J.; Noble, S. M.; Peters, T. J.; Lawlor, D. A.	2014	BMJ (Clinical research ed.)	https://dx.doi.org/10.1136/bmj.g3256	Determinant(s) not measured/measured only at one time point
Traditional Indigenous Games promoting physical activity and cultural connectedness in primary schools -- Cluster Randomised Control Trial	Kiran, Asha; Knights, Janice	2010	Health promotion journal of Australia		Determinant effect on/association PAB/SB not reported
Relationship of Body Mass Index and Psychosocial Factors on Physical Activity in Underserved Adolescent Boys and Girls	Kitzman-Ulrich, H.; Wilson, D. K.; Van Horn, M. L.; Lawman, H. G.	2010	Health psychology	10.1037/a0020853	Wrong study design
Overweight â€“ a risk factor of overuse injuries in children? the childhood health, activity and motor performance school study â€“ a 3-year controlled intervention study	Klakk, H.; Jespersen, E.; Wedderkopp, N.	2011	British journal of sports medicine		Wrong report type
Using accelerometers and global positioning system devices to assess gender and age differences in children's school, transport, leisure and home based physical activity	Klinker, C. D.; Schipperijn, J.; Christian, H.; Kerr, J.; Ersboll, A. K.; Troelsen, J.	2014	The international journal of behavioral nutrition and physical activity	https://dx.doi.org/10.1186/1479-5868-11-8	PAB/SB measured only at one time point
When cities move children: Development of a new methodology to assess context-specific physical activity behaviour among children and adolescents using accelerometers and GPS	Klinker, C. D.; Schipperijn, J.; Toftager, M.; Kerr, J.; Troelsen, J.	2015	Health & place	10.1016/j.healthplace.2014.11.006	Wrong study design
Effects of a 8-Month Exercise Intervention Programme on Physical Activity and Physical Fitness for First Grade Students	Kliziene, I.; Cibulskas, G.; Ambrase, N.; Cizauskas, G.	2018	EUROPEAN JOURNAL OF CONTEMPORARY EDUCATION	10.13187/ejced.2018.4.717	PA/SB not an outcome
Effects of a Physical Education Program on Physical Activity and Emotional Well-Being among Primary School Children	Kliziene, I.; Cizauskas, G.; Sipaviciene, S.; Aleksandraviciene, R.; Zaicenkoviene, K.	2021	International journal of environmental research and public health	https://dx.doi.org/10.3390/ijerph18147536	Determinant(s) not measured/measured only at one time point;
EFFECTS OF AN EIGHT-MONTH EXERCISE INTERVENTION PROGRAMME ON PHYSICAL ACTIVITY AND DECREASE OF ANXIETY IN ELEMENTARY SCHOOL CHILDREN	KlizienÄ—, Irina; KimantienÄ—, Laura; ÄŒiÅ¾auskas, Ginas; MarcinkeviÄiÅ«tÄ—, GiedrÄ—; TreigytÄ—, Viktorija	2018	Baltic Journal of Sport & Health Sciences		Determinant(s) not measured/measured only at one time point
Unique Challenges Facing Female Athletes in Urban High Schools	Knifsend, C.; Graham, S.	2012	SEX ROLES	10.1007/s11199-012-0159-x	PA/SB not an outcome;
Physical activity and blood pressure in primary school children: a longitudinal study	Knowles, G.; Pallan, M.; Thomas, G. N.; Ekelund, U.; Cheng, K. K.; Barrett, T.; Adab, P.	2013	Hypertension (Dallas, Tex. : 1979)	https://dx.doi.org/10.1161/HYPERTENSIONAHA.112.201277	PA/SB not an outcome
Methodological description of accelerometry for measuring physical activity in the 1993 and 2004 Pelotas (Brazil) birth cohorts	Knuth, A. G.; Assuncao, M. C. F.; Goncalves, H.; Menezes, A. M. B.; Santos, I. S.; Barros, A. J. D.; Matijasevich, A.; Ramires, V. V.; Silva, I. C. M. d; Hallal, P. C.	2013	Descricao metodologica do uso de acelerometria para mensurar a pratica de atividade fisica nas coortes de nascimentos de Pelotas, Rio Grande do Sul, Brasil, 1993 e 2004.		Wrong study design
Intervention Effects of the Health Promotion Programme "Join the Healthy Boat" on Objectively Assessed Sedentary Time in Primary School Children in Germany	Kobel, S.; Dreyhaupt, J.; Wartha, O.; Kettner, S.; Hoffmann, B.; Steinacker, J. M.	2020	International journal of environmental research and public health	https://dx.doi.org/10.3390/ijerph17239029	Determinant(s) not measured/measured only at one time point;
Effects of a randomised controlled school-based health promotion intervention on obesity related behavioural outcomes of children with migration background	Kobel, Susanne; LÃ¤mmle, Christine; Wartha, Olivia; KesztyÃ¼s, Dorothea; Wirt, Tamara; Steinacker, JÃ¼rgen M.	2017	Journal of immigrant and minority health	10.1007/s10903-016-0460-9	PA/SB not an outcome
Effects of a Theory-Based Education Program to Prevent Overweightness in Primary School Children	Kocken, P. L.; Scholten, A. M.; Westhoff, E.; De Kok, B. P. H.; Taal, E. M.; Goldbohm, R. A.	2016	Nutrients	10.3390/nu8010012	Determinant(s) not measured/measured only at one time point
Problematic internet use and its associations with healthâ€related symptoms and lifestyle habits among rural Japanese adolescents	Kojima, Reiji; Sato, Miri; Akiyama, Yuka; Shinohara, Ryoji; Mizorogi, Sonoko; Suzuki, Kohta; Yokomichi, Hiroshi; Yamagata, Zentaro	2019	Psychiatry and clinical neurosciences	10.1111/pcn.12791	Wrong study design
An intervention crossing two types of action planning with mental simulation for the promotion of physical activity among adolescents	Koka, A.	2016	International journal of adolescent medicine and health	https://dx.doi.org/10.1515/ijamh-2015-0088	Determinant(s) not measured/measured only at one time point;
A brief intervention to increase physical activity behavior among adolescents using mental simulations and action planning	Koka, A.; Hagger, M. S.	2017	Psychology, health & medicine	https://dx.doi.org/10.1080/13548506.2016.1211298	Determinant(s) not measured/measured only at one time point
Perceived Controlling Behaviors of Physical Education Teachers and Objectively Measured Leisure-Time Physical Activity in Adolescents	Koka, A.; Tilga, H.; Kalajas-Tilga, H.; Hein, V.; Raudsepp, L.	2019	International journal of environmental research and public health	https://dx.doi.org/10.3390/ijerph16152709	PAB/SB measured only at one time point ;
The effect of a school-based intervention on physical activity, cardiorespiratory fitness and muscle strength: the School in Motion cluster randomized trial	Kolle, E.; Solberg, R. B.; Safvenbom, R.; Dyrstad, S. M.; Berntsen, S.; Resaland, G. K.; Ekelund, U.; Anderssen, S. A.; Steene-Johannessen, J.; Grydeland, M.	2020	The international journal of behavioral nutrition and physical activity	https://dx.doi.org/10.1186/s12966-020-01060-0	Determinant(s) not measured/measured only at one time point
How Feedback and Goal-Setting Impact Children's Recess Physical Activity	Koufoudakis, Ryann; Erwin, Heather; Beighle, Aaron; Thornton, Michelle L.	2016	International journal of exercise science		Wrong study design
Adherence to the obesity-related lifestyle intervention targets in the IDEFICS study	Kovacs, E.; Siani, A.; Konstabel, K.; Hadjigeorgiou, C.; de Bourdeaudhuij, I.; Eiben, G.; Lissner, L.; Gwozdz, W.; Reisch, L.; Pala, V.; Moreno, L. A.; Pigeot, I.; Pohlabeln, H.; Ahrens, W.; Molnar, D.; consortium, I.	2014	International journal of obesity (2005)	https://dx.doi.org/10.1038/ijo.2014.145	Determinant(s) not measured/measured only at one time point;
Mini salten: a case study on learnings from Argentina on outcomes and challenges	Kovalskys, I.; Indart Rougier, P.; Luciana, L.; Rauch Herscovici, C.; De Gregorio, M. J.	2017	Annals of nutrition & metabolism	10.1159/000480486	Wrong report type
Effect of school based physical activity programme (KISS) on fitness and adiposity in primary schoolchildren: cluster randomised controlled trial	Kriemler, S.; Zahner, L.; Schindler, C.; Meyer, U.; Hartmann, T.; Hebestreit, H.; Brunner-La Rocca, H. P.; van Mechelen, W.; Puder, J. J.	2010	BMJ (Clinical research ed.)	https://dx.doi.org/10.1136/bmj.c785	Determinant(s) not measured/measured only at one time point
Restricting sleep increases teens' sedentary behavior without impacting moderate to vigorous physical activity	Krietsch, K.; Duraccio, K.; Zang, N.; Beebe, D.	2020	Sleep	10.1093/sleep/zsaa056.267	Wrong report type
Determinants of Physical Activity and Screen Time Trajectories in 7th to 9th Grade Adolescents-A Longitudinal Study	Krist, L.; Roll, S.; Stroebele-Benschop, N.; Rieckmann, N.; Muller-Nordhorn, J.; Burger, C.; Willich, S. N.; Muller-Riemenschneider, F.	2020	International journal of environmental research and public health	https://dx.doi.org/10.3390/ijerph17041401	Determinants not modifiable
The association between aerobic fitness and physical activity in children and adolescents: the European youth heart study	Kristensen, P. L.; Moeller, N. C.; Korsholm, L.; Kolle, E.; Wedderkopp, N.; Froberg, K.; Andersen, L. B.	2010	European journal of applied physiology	https://dx.doi.org/10.1007/s00421-010-1491-x	PAB/SB measured only at one time point
Adolescent substance use, parental monitoring, and leisure-time activities: 12-year outcomes of primary prevention in Iceland	Kristjansson, A. L.; James, J. E.; Allegrante, J. P.; Sigfusdottir, I. D.; Helgason, A. R.	2010	Preventive medicine	10.1016/j.ypmed.2010.05.001	Determinant(s) not measured/measured only at one time point;
School-based secondary prevention of overweight and obesity among 8- to 12-year old children: Design and sample characteristics of the SNAPSHOT trial	Kubik, M. Y.; Fulkerson, J. A.; Sirard, J. R.; Garwick, A.; Temple, J.; Gurvich, O.; Lee, J.; Dudovitz, B.	2018	Contemporary clinical trials	https://dx.doi.org/10.1016/j.cct.2018.10.011	Wrong report type
Associations between adolescents' preference for fitness activities and achieving the recommended weekly level of physical activity	Kudlacek, M.; Fromel, K.; Groffik, D.	2020	JOURNAL OF EXERCISE SCIENCE & FITNESS	10.1016/j.jesf.2019.10.001	Wrong study design
EFFECTS OF A SCHOOL BASED INTERVENTION PROGRAM FOR ADOLESCENTS - WITH A SPECIAL FOCUS ON THE OVERWEIGHT/OBESE POPULATION. / EFEKTY Å KOLNÃHO INTERVENÄŒNÃHO PROGRAMU PRO ADOLESCENTY - S DÅ®RAZEM NA JEDINCE S NADVÃHOU/OBEZITOU	KudlÃ¡Äek, Michal; James, Lisa	2011	Acta Universitatis Palackianae Olomucensis. Gymnica		Wrong study design;
Household factors, family behavior patterns, and adherence to dietary and physical activity guidelines among children at risk for obesity	Kunin-Batson, A. S.; Seburg, E. M.; Crain, A. L.; Jaka, M. M.; Langer, S. L.; Levy, R. L.; Sherwood, N. E.	2015	Journal of nutrition education and behavior	https://dx.doi.org/10.1016/j.jneb.2015.01.002	Wrong study design
Cool Girls, Inc.: promoting the positive development of urban preadolescent and early adolescent girls	Kuperminc, G. P.; Thomason, J.; DiMeo, M.; Broomfield-Massey, K.	2011	The journal of primary prevention	https://dx.doi.org/10.1007/s10935-011-0243-y	Determinant(s) not measured/measured only at one time point
The effect of physical-activity intervention on children's health-related quality of life	Kvalo, S. E.; Natlandsmyr, I. K.	2020	Scandinavian journal of public health	https://dx.doi.org/10.1177/1403494820971493	PA/SB not an outcome
MovingU: A prospective cohort study to understand behavioural and environmental contexts influencing physical activity during the transition into emerging adulthood	Kwan, M. Y. W.; Bedard, C.; King-Dowling, S.; Wellman, S.; Cairney, J.	2016	BMC public health	https://dx.doi.org/10.1186/s12889-016-3372-7	Wrong report type
Longitudinal examination of objectively-measured physical activity and sedentary time among children with and without significant movement impairments	Kwan, M. Y. W.; King-Dowling, S.; Hay, J. A.; Faught, B. E.; Cairney, J.	2016	Human movement science	https://dx.doi.org/10.1016/j.humov.2016.03.004	Determinant(s) not measured/measured only at one time point
Developmental Trajectories of Physical Activity, Sports, and Television Viewing During Childhood to Young Adulthood: Iowa Bone Development Study	Kwon, S.; Janz, K. F.; Letuchy, E. M.; Burns, T. L.; Levy, S. M.	2015	JAMA pediatrics	https://dx.doi.org/10.1001/jamapediatrics.2015.0327	Wrong duration
Parental characteristic patterns associated with maintaining healthy physical activity behavior during childhood and adolescence	Kwon, Soyang; Janz, Kathleen F.; Letuchy, Elena M.; Burns, Trudy L.; Levy, Steven M.	2016	The international journal of behavioral nutrition and physical activity		Wrong duration
Socioecological and biological associations of lower levels of physical activity in 8-year-old children: a 2-year prospective study	Lahti, A.; Rosengren, B. E.; Dencker, M.; Nilsson, J. A.; Karlsson, M. K.	2019	BMJ open sport & exercise medicine	https://dx.doi.org/10.1136/bmjsem-2019-000597	PAB/SB measured only at one time point
Development and feasibility of a brief Zeroâ€time Exercise intervention to reduce sedentary behaviour and enhance physical activity: A pilot trial	Lai, Agnes; Stewart, Sunita; Wan, Alice; Thomas, Carol; Tse, Joyce; Ho, Daniel; Chan, Sophia; Lam, Taiâ€Hing	2019	Health & social care in the community	10.1111/hsc.12728	Wrong population
A 2 year physical activity and dietary intervention attenuates the increase in insulin resistance in a general population of children: the PANIC study	Lakka, T. A.; Lintu, N.; Vaisto, J.; Viitasalo, A.; Sallinen, T.; Haapala, E. A.; Tompuri, T. T.; Soininen, S.; Karjalainen, P.; Schnurr, T. M.; Mikkonen, S.; Atalay, M.; Kilpelainen, T. O.; Laitinen, T.; Laaksonen, D. E.; Savonen, K.; Brage, S.; Schwab, U.; Jaaskelainen, J.; Lindi, V.; Eloranta, A. M.	2020	Diabetologia	10.1007/s00125-020-05250-0	PA/SB not an outcome
Active Travel to Primary Schools in Ireland: An Opportunistic Evaluation of a Natural Experiment	Lambe, B.; Murphy, N.; Bauman, A.	2017	Journal of physical activity & health	https://dx.doi.org/10.1123/jpah.2016-0429	Wrong study design
Clustering of lifestyle factors and association with overweight in adolescents of the Kiel Obesity Prevention Study	Landsberg, B.; Plachta-Danielzik, S.; Lange, D.; Johannsen, M.; Seiberl, J.; Muller, M. J.	2010	Public health nutrition	https://dx.doi.org/10.1017/S1368980010002260	Determinant(s) not measured/measured only at one time point;
Within-Person Link between Depressed Affect and Moderate-to-Vigorous Physical Activity in Adolescence: An Intensive Longitudinal Approach	Langguth, N.; Schmid, J.; Gawrilow, C.; Stadler, G.	2016	Applied psychology. Health and well-being	https://dx.doi.org/10.1111/aphw.12061	Wrong study design
Physical activity messages for youth with disabilities: An evaluation of attitudes, intentions, and preferences	Larocca, Victoria; Arbour-Nicitopoulos, Kelly; Latimer-Cheung, Amy; Bassett-Gunter, Rebecca	2020	Health communication	10.1080/10410236.2019.1598746	PA/SB not an outcome
A family obesity intervention combining motivation interviewing and resource mobilization	Laroche, H.; O'Shea, A.; Andino, J.; Engebretsen, B.; Rice, S.; Dejear, M.; Janz, K.; Snetselaar, L.	2020	Obesity (Silver Spring, Md.)	10.1002/oby.23063	Wrong report type
Tracing adolescent girls' motivation longitudinally: From FitClub participation to leisure-time physical activity	Laroche, Julie-Anne; Girard, Stephanie; Lemoyne, Jean	2019	Perceptual and motor skills	10.1177/0031512519864194	PAB/SB measured only at one time point
Assessing the health-related outcomes and correlates of active transportation in children and youth	Larouche, Richard	2014	Applied physiology, nutrition & metabolism		Wrong report type
"I'd rather bike to school!": Profiling children who would prefer to cycle to school	Larouche, R.; Stone, M.; Buliung, R. N.; Faulkner, G.	2016	Journal of transport & health	10.1016/j.jth.2016.06.010	Wrong study design
Web-Based Physical Activity Intervention for Latina Adolescents: Feasibility, Acceptability, and Potential Efficacy of the Ninas Saludables Study	Larsen, B.; Benitez, T.; Cano, M.; Dunsiger, S. S.; Marcus, B. H.; Mendoza-Vasconez, A.; Sallis, J. F.; Zive, M.	2018	Journal of medical Internet research	https://dx.doi.org/10.2196/jmir.9206	Determinant(s) not measured/measured only at one time point;
Motor Performance as Predictor of Physical Activity in Children: The CHAMPS Study-DK	Larsen, L. R.; Kristensen, P. L.; Junge, T.; Rexen, C. T.; Wedderkopp, N.	2015	Medicine and science in sports and exercise	https://dx.doi.org/10.1249/MSS.0000000000000604	Wrong duration
Fit "N" Cool Kids: The Effects of Character Modeling and Goal Setting on Children's Physical Activity and Fruit and Vegetable Consumption	Larson, J. N.; Brusseau, T. A.; Wengreen, H.; Fairclough, S. J.; Newton, M. M.; Hannon, J. C.	2018	Clinical medicine insights. Pediatrics	https://dx.doi.org/10.1177/1179556518784296	Determinant(s) not measured/measured only at one time point;
School-Based Obesity-Prevention Policies and Practices and Weight-Control Behaviors among Adolescents	Larson, N.; Davey, C. S.; Caspi, C. E.; Kubik, M. Y.; Nanney, M. S.	2017	Journal of the Academy of Nutrition and Dietetics	https://dx.doi.org/10.1016/j.jand.2016.09.030	Determinant(s) not measured/measured only at one time point
Effects of goal setting on dietary and physical activity changes in the Boy Scout Badge projects	Latif, Hira; Watson, Kathy; Nguyen, Nga; Thompson, Debbe; Baranowski, Janice; Jago, Russell; Cullen, Karen W.; Baranowski, Tom	2011	Health education & behavior	10.1177/1090198110385774	PAB/SB measured only at one time point
Vigorous physical activity rather than sedentary behaviour predicts overweight and obesity in pubertal boys: a 2-year follow-up study	Latt, E.; Maestu, J.; Ortega, F. B.; Raask, T.; Jurimae, T.; Jurimae, J.	2015	Scandinavian journal of public health	https://dx.doi.org/10.1177/1403494815569867	PA/SB not an outcome
Longitudinal associations of parental and peer influences with physical activity during adolescence: findings from the COMPASS study	Lau, E. Y.; Faulkner, G.; Qian, W.; Leatherdale, S. T.	2016	Associations longitudinales entre l'influence des parents et des pairs et l'activite physique durant l'adolescence : resultats de l'etude COMPASS.		Wrong duration
Evaluation of an Internet-short message service-based intervention for promoting physical activity in Hong Kong Chinese adolescent school children: a pilot study	Lau, E. Y.; Lau, P. W. C.; Chung, P. K.; Ransdell, L. B.; Archer, E.	2012	Cyberpsychology, behavior and social networking	https://dx.doi.org/10.1089/cyber.2012.0161	Determinant(s) not measured/measured only at one time point;
The effect of a school-based active video game intervention on children's aerobic fitness, physical activity level, and exercise related psychological variables: a preliminary RCT trial	Lau, W. C.; Zhang, S.; Maddison, R.	2015	Obesity facts.	10.1159/000382140	Wrong report type
Family-based cluster randomized controlled trial enhancing physical activity and motor competence in 4-7-year-old children	Laukkanen, A.; Juhani Pesola, A.; Heikkinen, R.; Kaarina Saakslahti, A.; Finni, T.	2015	PloS one	10.1371/journal.pone.0141124	Determinant(s) not measured/measured only at one time point
Participation in physical activities for children with physical disabilities: feasibility and effectiveness of individualised physical activity referrals	Lauruschkus, K.; HallstrÃ¶m, I.; Westbom, L.; Nordmark, E.	2015	Physiotherapy (united kingdom)	10.1016/j.physio.2015.03.1655	Wrong study design
Participation in physical activities for children with cerebral palsy: feasibility and effectiveness of physical activity on prescription	Lauruschkus, K.; Hallstrom, I.; Westbom, L.; Tornberg, A.; Nordmark, E.	2017	Archives of physiotherapy	https://dx.doi.org/10.1186/s40945-017-0041-9	Wrong study design
Associations of active travel with adiposity among children and socioeconomic differentials: a longitudinal study	Laverty, A. A.; Hone, T.; Goodman, A.; Kelly, Y.; Millett, C.	2021	BMJ open	https://dx.doi.org/10.1136/bmjopen-2019-036041	PA/SB not an outcome
Peer Support and Role Modelling Predict Physical Activity Change among Adolescents over Twelve Months	Lawler, M.; Heary, C.; Nixon, E.	2020	Journal of youth and adolescence	https://dx.doi.org/10.1007/s10964-019-01187-9	Determinant(s) not measured/measured only at one time point
The Active for Life Year 5 (AFLY5) school-based cluster randomised controlled trial: effect on potential mediators	Lawlor, D. A.; Howe, L. D.; Anderson, E. L.; Kipping, R. R.; Campbell, R.; Wells, S.; Chittleborough, C. R.; Peters, T. J.; Jago, R.	2016	BMC public health	https://dx.doi.org/10.1186/s12889-016-2734-5	data cannot be retrieved after contacting authors
The role of context stability and behavioural stability in the mere measurement effect: An examination across six behaviours	Lawrence, Claire; Ferguson, Eamonn	2012	Journal of health psychology	10.1177/1359105311433346	Determinant(s) not measured/measured only at one time point
Noncomprehensive and Intermittent Obesity-Related School Programs and Policies May Not Work: Evidence from the COMPASS Study	Laxer, R. E.; Dubin, J. A.; Brownson, R. C.; Cooke, M.; Chaurasia, A.; Leatherdale, S. T.	2019	Journal of school health	10.1111/josh.12820	PA/SB not an outcome
A home-based physical activity intervention using activity trackers in survivors of childhood cancer: A pilot study	Le, A.; Mitchell, H. R.; Zheng, D. J.; Rotatori, J.; Fahey, J. T.; Ness, K. K.; Kadan-Lottick, N. S.	2017	Pediatric blood & cancer	https://dx.doi.org/10.1002/pbc.26235	Wrong study design
Perceptions of Ability Mediate the Effect of Motor Coordination on Aerobic and Musculoskeletal Exercise Performance in Young Children at Risk for Developmental Coordination Disorder	Le, T. Y.; Graham, J. D.; King-Dowling, S.; Cairney, J.	2020	Journal of sport & exercise psychology	10.1123/jsep.2019-0155	PA/SB not an outcome
Feasibility of a school-based physical activity intervention for adolescents with disability	Leahy, A. A.; Kennedy, S. G.; Smith, J. J.; Eather, N.; Boyer, J.; Thomas, M.; Shields, N.; Dascombe, B.; Lubans, D. R.	2021	Pilot and feasibility studies	10.1186/s40814-021-00857-5	PA/SB not an outcome
A multi-level examination of school programs, policies and resources associated with physical activity among elementary school youth in the PLAY-ON study	Leatherdale, Scott T.; Manske, Steve; Faulkner, Guy; Arbour, Kelly; Bredin, Chad	2010	The international journal of behavioral nutrition and physical activity	10.1186/1479-5868-7-6	Wrong study design
Using Teacher-Implemented Playground Interventions to Increase Engagement, Social Behaviors, and Physical Activity for Young Children With Autism	Ledford, J. R.; Lane, J. D.; Shepley, C.; Kroll, S. M.	2016	FOCUS ON AUTISM AND OTHER DEVELOPMENTAL DISABILITIES	10.1177/1088357614547892	Wrong study design
The role of parenting in linking family socioeconomic disadvantage to physical activity in adolescence and young adulthood	Lee, Hedwig	2014	YOUTH & SOCIETY	10.1177/0044118X12470431	Wrong study design
The effect of an intervention combining self-efficacy theory and pedometers on promoting physical activity among adolescents	Lee, L. L.; Kuo, Y. C.; Fanaw, D.; Perng, S. J.; Juang, I. F.	2012	Journal of clinical nursing	https://dx.doi.org/10.1111/j.1365-2702.2011.03881.x	Wrong PAB/SB measurement method
Clustering of diet, physical activity and sedentary behaviour among Australian children: cross-sectional and longitudinal associations with overweight and obesity	Leech, R. M.; McNaughton, S. A.; Timperio, A.	2015	International journal of obesity (2005)	https://dx.doi.org/10.1038/ijo.2015.66	Determinant(s) not measured/measured only at one time point;
Longitudinal associations between family characteristics and measures of childhood obesity	Lehto, Reetta; Ray, Carola; Roos, Eva	2012	International journal of public health	10.1007/s00038-011-0281-5	PA/SB not an outcome
The effect of educational intervention based on the Theory of Planned Behavior on thephysical activity of female students in Behbehan City (2016)	Leila, B.; Ghodratollah, S. A.; Khodabakhsh, K.; Hosain, H. M.	2017	INTERNATIONAL JOURNAL OF ADVANCED BIOTECHNOLOGY AND RESEARCH		Wrong PAB/SB measurement method
Feasibility of Gamified Mobile Service Aimed at Physical Activation in Young Men: Population-Based Randomized Controlled Study (MOPO)	Leinonen, A. M.; Pyky, R.; Ahola, R.; Kangas, M.; Siirtola, P.; Luoto, T.; Enwald, H.; Ikaheimo, T. M.; Roning, J.; Keinanen-Kiukaanniemi, S.; Mantysaari, M.; Korpelainen, R.; Jamsa, T.	2017	JMIR mHealth and uHealth	https://dx.doi.org/10.2196/mhealth.6675	Determinant effect on/association PAB/SB not reported
Promoting physical activity in children with juvenile idiopathic arthritis through an internet-based program: results of a pilot randomised controlled trial	Lelieveld, O.; Armbrust, W.; Geertzen, J.; De Graaf, I.; Van Leeuwen, M.; Sauer, P.; Van Weert, E.; Bouma, J.	2011	Physiotherapy (united kingdom)	10.1016/j.physio.2011.04.002	Wrong report type
Promoting physical activity in children with juvenile idiopathic arthritis through an internet-based program: results of a pilot randomized controlled trial	Lelieveld, O. T.; Armbrust, W.; Geertzen, J. H.; de Graaf, I.; van Leeuwen, M. A.; Sauer, P. J.; van Weert, E.; Bouma, J.	2010	Arthritis care & research	10.1002/acr.20085	Determinant(s) not measured/measured only at one time point
Preventing obesity among Brazilian adolescent girls: Six-month outcomes of the Healthy Habits, Healthy Girls-Brazil school-based randomized controlled trial	Leme, A. C. B.; Lubans, D. R.; Guerra, P. H.; Dewar, D.; Toassa, E. C.; Philippi, S. T.	2016	Preventive medicine	10.1016/j.ypmed.2016.01.020	Determinant(s) not measured/measured only at one time point
Collective Play Versus Excessive Use: an Insight into Family-Focused Design Intervention for Mobile Phone Overuse	Leong, B. D.; Lee, B. Y. H.; Chow, K. K. N.	2018	International journal of mental health and addiction	10.1007/s11469-018-9966-9	Wrong study design
Effectiveness of an integrated adventureâ€based training and health education program in promoting regular physical activity among childhood cancer survivors	Li, H. C. William; Chung, Oi Kwan Joyce; Ho, Ka Yan; Chiu, Sau Ying; Lopez, Violeta	2013	Psycho-oncology	10.1002/pon.3326	Wrong population
Changes in Moderate-to-Vigorous Physical Activity Among Older Adolescents	Li, K.; Haynie, D.; Lipsky, L.; Iannotti, R. J.; Pratt, C.; Simons-Morton, B.	2016	Pediatrics		Wrong study design
Individual, social, and environmental influences on the transitions in physical activity among emerging adults	Li, K.; Liu, D.; Haynie, D.; Gee, B.; Chaurasia, A.; Seo, D. C.; Iannotti, R. J.; Simons-Morton, B. G.	2016	BMC public health	https://dx.doi.org/10.1186/s12889-016-3368-3	Wrong study design
Motor competence and cardiorespiratory fitness have greater influence on body fatness than physical activity across time	Lima, R. A.; Pfeiffer, K. A.; Bugge, A.; Moller, N. C.; Andersen, L. B.; Stodden, D. F.	2017	Scandinavian journal of medicine & science in sports	https://dx.doi.org/10.1111/sms.12850	Wrong study design
The physical self in motion: Within-person change and associations of change in self-esteem, physical self-concept, and physical activity in adolescent girls	Lindwall, Magnus; Asci, Hulya; Crocker, Peter	2014	Journal of sport & exercise psychology	10.1123/jsep.2013-0258	Wrong study design
Preliminary assessment of a school-based healthy lifestyle intervention among rural elementary school children	Ling, J.; King, K. M.; Speck, B. J.; Kim, S.; Wu, D.	2014	The Journal of school health	https://dx.doi.org/10.1111/josh.12143	Wrong study design
Psychometric Evaluation of Three Psychosocial Measures Associated With Physical Activity Among Adolescent Girls	Ling, J.; Robbins, L. B.	2017	The Journal of school nursing : the official publication of the National Association of School Nurses	https://dx.doi.org/10.1177/1059840516685857	Wrong study design
Using Facebook in a healthy lifestyle intervention: Feasibility and preliminary efficacy	Ling, Jiying; Robbins, Lorraine B.; Zhang, Nanhua; Kerver, Jean M.; Lyons, Haley; Wieber, Nicole; Zhang, Mi	2018	Western journal of nursing research	10.1177/0193945918756870	Wrong mean age
Family eating and activity habits, diet quality and pre-adolescent overweight and obesity	Liu, J.; Hay, J.; Faught, B. E.; Wade, T.; Cairney, J.; Merchant, A. T.; Trevisan, M.	2012	Public health	10.1016/j.puhe.2012.02.012	Wrong study design;
Evaluation of the scale-up and implementation of mind, exercise, nutrition horizontal ellipsis do it! (MEND) in British Columbia: a hybrid trial type 3 evaluation	Liu, S.; Weismiller, J.; Strange, K.; Forster-Coull, L.; Bradbury, J.; Warshawski, T.; Naylor, P. J.	2020	BMC pediatrics	10.1186/s12887-020-02297-1	Determinant(s) not measured/measured only at one time point;
A School-Based Comprehensive Intervention for Childhood Obesity in China: A Cluster Randomized Controlled Trial	Liu, Z.; Li, Q.; Maddison, R.; Ni Mhurchu, C.; Jiang, Y.; Wei, D. M.; Cheng, L.; Cheng, Y.; Wang, D.; Wang, H. J.	2019	Childhood obesity (Print)	https://dx.doi.org/10.1089/chi.2018.0251	Determinant(s) not measured/measured only at one time point
The relationship between motor performance and peer relations in 9- to 12-year-old children	Livesey, D.; Mow, M. Lum; Toshack, T.; Zheng, Y.	2011	Child: care, health and development	10.1111/j.1365-2214.2010.01183.x	PA/SB not an outcome
Assessment of a school-based intervention in eating habits and physical activity in school children: the AVall study	Llargues, E.; Franco, R.; Recasens, A.; Nadal, A.; Vila, M.; PÃ©rez, M. J.; Manresa, J. M.; Recasens, I.; Salvador, G.; Serra, J.; et al.,	2011	Journal of epidemiology and community health	10.1136/jech.2009.102319	Determinant(s) not measured/measured only at one time point
Medium-term evaluation of an educational intervention on dietary and physical exercise habits in schoolchildren: the Avall 2 study	Llargues, E.; Recasens, A.; Franco, R.; Nadal, A.; Vila, M.; Perez, M. J.; Recasens, I.; Salvador, G.; Serra, J.; Roure, E.; Castell, C.	2012	Endocrinologia y nutricion : organo de la Sociedad Espanola de Endocrinologia y Nutricion	https://dx.doi.org/10.1016/j.endonu.2012.03.002	Wrong language (no translation available)
A youth-led social marketing intervention to encourage healthy lifestyles, the EYTO (European Youth Tackling Obesity) project: a cluster randomised controlled0 trial in Catalonia, Spain	LlauradÃ³, E.; Aceves-Martins, M.; Tarro, L.; Papell-Garcia, I.; PuiggrÃ²s, F.; Arola, L.; Prades-Tena, J.; Montagut, M.; Moragas-FernÃ¡ndez, C. M.; SolÃ , R.; et al.,	2015	BMC public health	10.1186/s12889-015-1920-1	Wrong study design
Targeted self-regulation interventions in low-income children: Clinical trial results and implications for health behavior change	Lo, S. L.; Gearhardt, A. N.; Fredericks, E. M.; Katz, B.; Sturza, J.; Kaciroti, N.; Gonzalez, R.; Hunter, C. M.; Sonneville, K.; Chaudhry, K.; Lumeng, J. C.; Miller, A. L.	2021	Journal of experimental child psychology	10.1016/j.jecp.2021.105157	PA/SB not an outcome
Exercise training improves vascular function and secondary health measures in survivors of pediatric oncology related cerebral insult	Long, T. M.; Rath, S. R.; Wallman, K. E.; Howie, E. K.; Straker, L. M.; Bullock, A.; Walwyn, T. S.; Gottardo, N. G.; Cole, C. H.; Choong, C. S.; Naylor, L. H.	2018	PloS one	https://dx.doi.org/10.1371/journal.pone.0201449	Wrong study design;
Longitudinal associations between motor competence and different physical activity intensities: LabMed physical activity study	Lopes, L.; Silva Mota, J. A. P.; Moreira, C.; Abreu, S.; Agostinis Sobrinho, C.; Oliveira-Santos, J.; Oliveira, A.; Okely, A.; Santos, R.	2019	Journal of sports sciences	https://dx.doi.org/10.1080/02640414.2018.1497424	Determinant(s) not measured/measured only at one time point
Promoting physical activity at the school playground: a quasi-experimental intervention study	Lopez-Fernandez, I.; Molina-Jodar, M.; Garrido-Gonzalez, F. J.; Pascual-Martos, C. A.; Chinchilla, J. L.; Carnero, E. A.	2016	JOURNAL OF HUMAN SPORT AND EXERCISE	10.14198/jhse.2016.112.05	Wrong study design
Predicting exercise behaviors and intentions of Taiwanese urban high school students using the theory of planned behavior	Lu, Y. J.; Lai, H. R.; Lin, P. C.; Kuo, S. Y.; Chen, S. R.; Lee, P. H.	2021	Journal of pediatric nursing	https://dx.doi.org/10.1016/j.pedn.2021.07.001	PAB/SB measured only at one time point
Effects of a school-based physical activity intervention on adolescents' performance in mathematics: the AMPED cluster RCT	Lubans, D.; Beauchamp, M.; Diallo, T.; Peralts, L.; Bennie, A.; White, R.; Owen, K.; Lonsdale, C.	2018	Journal of science and medicine in sport. Conference: 2018 sports medicine australia conference. Australia	10.1016/j.jsams.2018.09.162	Wrong report type
The SCORES physical activity intervention for children attending schools in low-income communities: a cluster RCT	Lubans, D.; Cohen, K.; Plotnikoff, R.; Callister, R.; Morgan, P.	2014	Journal of science and medicine in sport	10.1016/j.jsams.2014.11.090	Wrong report type
Two-year outcomes from the NEAT Girls obesity prevention cluster randomized controlled trial	Lubans, D.; Dewar, D.; Morgan, P.; Plotnikoff, R.; Okely, A.; Collins, C.; Callister, R.; Batterham, M.	2013	Journal of science and medicine in sport	10.1016/j.jsams.2013.10.081	Wrong report type
Randomised controlled trial of the Physical Activity Leaders (PALs) program for low-active adolescent boys from disadvantaged secondary schools	Lubans, D.; Morgan, P.; Aguiar, E.; Callister, R.	2010	Journal of science and medicine in sport	10.1016/j.jsams.2010.10.486	Wrong report type
Preventing obesity among adolescent girls: outcomes of the nutrition and enjoyable activity for teen girls cluster randomized controlled trial	Lubans, D.; Morgan, P.; Okely, A.; Dewar, D.; Collins, C.; Batterham, M.; Callister, R.; Plotnikoff, R.	2012	Journal of science and medicine in sport	10.1016/j.jsams.2012.11.806	Wrong report type
Improving muscular fitness enhances psychological well-being in low-income adolescent boys: findings from the ATLAS cluster RCT	Lubans, D.; Smith, J.; Morgan, P.; Beauchamp, M.; Miller, A.; Lonsdale, C.; Parker, P.; Dally, K.	2015	Journal of science and medicine in sport	10.1016/j.jsams.2015.12.181	Wrong report type
Outcomes from the ATLAS school-based intervention incorporating smartphone technology for adolescent boys: a cluster RCT	Lubans, D.; Smith, J.; Plotnikoff, R.; Dally, K.; Salmon, J.; Okely, A.; Finn, T.; Morgan, P.	2014	Journal of science and medicine in sport	10.1016/j.jsams.2014.11.287	Wrong report type
Two year outcomes and moderators of intervention effects from the NEAT Girls obesity prevention group randomised controlled trial	Lubans, D. R.; Dewar, D. L.; Plotnikoff, R. C.; Okely, A. D.; Collins, C. E.; Batterham, M.; Morgan, P. J.	2013	Obesity research & clinical practice	10.1016/j.orcp.2013.12.572	Wrong report type
Randomized controlled trial of the Physical Activity Leaders (PALs) program for adolescent boys from disadvantaged secondary schools	Lubans, D. R.; Morgan, P. J.; Aguiar, E. J.; Callister, R.	2011	Preventive medicine	https://dx.doi.org/10.1016/j.ypmed.2011.01.009	Determinant(s) not measured/measured only at one time point;
Time-efficient intervention to improve older adolescents' cardiorespiratory fitness: findings from the 'Burn 2 Learn' cluster randomised controlled trial	Lubans, D. R.; Smith, J. J.; Eather, N.; Leahy, A. A.; Morgan, P. J.; Lonsdale, C.; Plotnikoff, R. C.; Nilsson, M.; Kennedy, S. G.; Holliday, E. G.; Weaver, N.; Noetel, M.; Shigeta, T. T.; Mavilidi, M. F.; Valkenborghs, S. R.; Gyawali, P.; Walker, F. R.; Costigan, S. A.; Hillman, C. H.	2021	British journal of sports medicine	10.1136/bjsports-2020-103277	Determinant(s) not measured/measured only at one time point;
Teacher Physical Education Practices and Student Outcomes in a Sample of Middle Schools Participating in the Presidential Youth Fitness Program	Lucas, I. R.; Harris, C.; Lee, S.; Wargo, J.; Barnes, S. P.; Kauh, T. J.; Iachan, R.	2019	Preventing chronic disease	https://dx.doi.org/10.5888/pcd16.180627	Determinant(s) not measured/measured only at one time point;
Predictors of Walking Activity in Children and Adolescents With Myelomeningocele	Lullo, B.; Mueske, N.; Diamant, C.; Van Speybroeck, A.; Ryan, D.; Wren, T.	2020	Archives of physical medicine and rehabilitation	10.1016/j.apmr.2019.10.186	Wrong study design
Physical activity and myopia in Danish children-The CHAMPS Eye Study	Lundberg, K.; Suhr Thykjaer, A.; Sogaard Hansen, R.; Vestergaard, A. H.; Jacobsen, N.; Goldschmidt, E.; Lima, R. A.; Peto, T.; Wedderkopp, N.; Grauslund, J.	2018	Acta ophthalmologica	https://dx.doi.org/10.1111/aos.13513	Determinant(s) not measured/measured only at one time point
Choroidal thickness and myopia in relation to physical activity - the CHAMPS Eye Study	Lundberg, K.; Vestergaard, A. H.; Jacobsen, N.; Suhr Thykjaer, A.; Sogaard Hansen, R.; Goldschmidt, E.; Peto, T.; Halekoh, U.; Wedderkopp, N.; Grauslund, J.	2018	Acta ophthalmologica	https://dx.doi.org/10.1111/aos.13640	Wrong study design
Reciprocal relationships between three aspects of physical self-concept, vigorous physical activity, and lung function: A longitudinal study among late adolescents	Luszczynska, A.; Abraham, C.	2012	Psychology of sport and exercise	10.1016/j.psychsport.2012.04.003	Determinant(s) not measured/measured only at one time point
The efficacy of exergames-incorporated physical education lessons in influencing drivers of physical activity: A comparison of children and pre-adolescents	Lwin, May O.; Malik, Shelly	2012	Psychology of Sport & Exercise		PAB/SB measured only at one time point
Elementary School-Based Obesity Intervention Using an Educational Curriculum	Lynch, B. A.; Gentile, N.; Maxson, J.; Quigg, S.; Swenson, L.; Kaufman, T.	2016	Journal of primary care & community health	https://dx.doi.org/10.1177/2150131916644888	Determinant(s) not measured/measured only at one time point
Implementing Child-focused Activity Meter Utilization into the Elementary School Classroom Setting Using a Collaborative Community-based Approach	Lynch, B. A.; Jones, A.; Biggs, B. K.; Kaufman, T.; Cristiani, V.; Kumar, S.; Quigg, S.; Maxson, J.; Swenson, L.; Jacobson, N.	2015	Journal of community medicine & health education		Wrong study design
Implicit theories of the body among college women: Implications for physical activity	Lyons, Claire; Kaufman, Annette R.; Rima, Brandi	2015	Journal of health psychology	10.1177/1359105313508997	Wrong study design
Patterns of Chinese adolescents? activity preferences: Predictors and associations with time spent on physical and sedentary activities	Ma, Z. Z.; He, J. B.; Lu, T.	2021	Children and youth services review	10.1016/j.childyouth.2021.105971	Wrong study design
Can an Immersion in Wellness Camp Influence Youth Health Behaviors?	Mabary-Olsen, E. A.; Litchfield, R. E.; Foster, R.; Lanningham-Foster, L.; Campbell, C.	2015	JOURNAL OF EXTENSION		PA/SB not an outcome
A longitudinal study of the associations of children's body mass index and physical activity with blood pressure	Macdonald-Wallis, C.; Solomon-Moore, E.; Sebire, S. J.; Thompson, J. L.; Lawlor, D. A.; Jago, R.	2017	PloS one	https://dx.doi.org/10.1371/journal.pone.0188618	PA/SB not an outcome
Effectiveness of program "5 steps for health" in scholar children in Mexico"	Macias, M.; Avila-Huerta, C.; De La Roca-Chiapas, J.; Garay-Sevilla, M.	2014	Archives of disease in childhood.	10.1136/archdischild-2014-307384.643	Wrong report type
A biofeedback-enhanced therapeutic exercise video game intervention for young people with cerebral palsy: A randomized single-case experimental design feasibility study	MacIntosh, A.; Desailly, E.; Vignais, N.; Vigneron, V.; Biddiss, E.	2020	PloS one	https://dx.doi.org/10.1371/journal.pone.0234767	Determinant(s) not measured/measured only at one time point
Does proximity to physical activity infrastructures predict maintenance of organized and unorganized physical activities in youth?	MacKenzie, J.; Brunet, J.; Boudreau, J.; Iancu, H. D.; Belanger, M.	2015	Preventive medicine reports	https://dx.doi.org/10.1016/j.pmedr.2015.09.005	Determinant(s) not measured/measured only at one time point
Footprints in Time: Physical Activity Levels and Sociodemographic and Movement-Related Associations Within the Longitudinal Study of Indigenous Children	Macniven, R.; Wilson, R.; Olds, T.; Evans, J.	2021	Journal of physical activity & health	https://dx.doi.org/10.1123/jpah.2020-0460	Wrong study design
Electronic games to aid motivation to exercise: a randomized controlled trial	Maddison, R.; Foley, L.; Jiang, Y.; Ni Mhurchu, C.; Jull, A.; Rodgers, A.; Prapavessis, H.; Vander Hoorn, S.; Hohepa, M.	2010	Obesity reviews	10.1111/j.1467-789X.2010.00763-4.x	Wrong report type
Active Videogames and Weight Management: Is There a Future?	Maddison, R.; Jull, A.; Marsh, S.; Direito, A.; Mhurchu, C. N.	2013	Games for health journal	https://dx.doi.org/10.1089/g4h.2013.0031	Determinant(s) not measured/measured only at one time point
Energy Balance 4 Kids with Play: Results from a Two-Year Cluster-Randomized Trial	Madsen, K.; Linchey, J.; Gerstein, D.; Ross, M.; Myers, E.; Brown, K.; Crawford, P.	2015	Childhood obesity (Print)		Determinant effect on/association PAB/SB not reported
Physical activity and positive youth development: impact of a school-based program	Madsen, K. A.; Hicks, K.; Thompson, H.	2011	The Journal of school health	https://dx.doi.org/10.1111/j.1746-1561.2011.00615.x	Wrong study design
The Role of Urban Environment, Social and Health Determinants in the Tracking of Leisure-Time Physical Activity Throughout Adolescence	Magalhaes, A. P. T. d F.; Pina, M. d F. R. P. d; Ramos, E. d C. P.	2017	The Journal of adolescent health : official publication of the Society for Adolescent Medicine	https://dx.doi.org/10.1016/j.jadohealth.2016.08.015	Wrong study design
Changes in Primary School Children's Behaviour, Knowledge, Attitudes, and Environments Related to Nutrition and Physical Activity	Magarey, A. M.; Pettman, T. L.; Wilson, A.; Mastersson, N.	2013	ISRN obesity	https://dx.doi.org/10.1155/2013/752081	Wrong study design
Assessment of a two-year school-based physical activity intervention among 7-9-year-old children	Magnusson, K. T.; Sigurgeirsson, I.; Sveinsson, T.; Johannsson, E.	2011	The international journal of behavioral nutrition and physical activity	https://dx.doi.org/10.1186/1479-5868-8-138	Determinant(s) not measured/measured only at one time point;
Childhood obesity and prevention in different socio-economic contexts	Magnusson, M. B.; Sjoberg, A.; Kjellgren, K. I.; Lissner, L.	2011	Preventive medicine	10.1016/j.ypmed.2011.09.019	Determinant(s) not measured/measured only at one time point
Physical activity, body composition and lipids changes in adolescents: analysis from the MyHeART Study	Majid, H. A.; Amiri, M.; Mohd Azmi, N.; Su, T. T.; Jalaludin, M. Y.; Al-Sadat, N.	2016	Scientific reports	https://dx.doi.org/10.1038/srep30544	Wrong study design
"Creature-101": A Serious Game to Promote Energy Balance-Related Behaviors Among Middle School Adolescents	Majumdar, D.; Koch, P. A.; Lee, H.; Contento, I. R.; Islas-Ramos, A. d L.; Fu, D.	2013	Games for health journal		Determinant(s) not measured/measured only at one time point
Secular trends of sports participation, sedentary activity and physical self-perceptions in Hong Kong adolescents, 1995-2000	Mak, K. K.; Day, J. R.	2010	Acta paediatrica (Oslo, Norway : 1992)	https://dx.doi.org/10.1111/j.1651-2227.2010.01928.x	Wrong study design
School-based systems change for obesity prevention in adolescents: outcomes of the Australian Capital Territory 'It's Your Move!'	Malakellis, M.; Hoare, E.; Sanigorski, A.; Crooks, N.; Allender, S.; Nichols, M.; Swinburn, B.; Chikwendu, C.; Kelly, P. M.; Petersen, S.; Millar, L.	2017	Australian and New Zealand journal of public health	https://dx.doi.org/10.1111/1753-6405.12696	Determinant(s) not measured/measured only at one time point
A feasibility cluster randomised controlled trial of a preschool obesity prevention intervention: ToyBox-Scotland	Malden, S.; Reilly, J. J.; Gibson, A. M.; Bardid, F.; Summerbell, C.; De Craemer, M.; Cardon, G.; Androutsos, O.; Manios, Y.; Hughes, A.	2019	Pilot and feasibility studies	https://dx.doi.org/10.1186/s40814-019-0521-7	Wrong mean age
Can Dance Exergames Boost Physical Activity as a School-Based Intervention?	Maloney, A. E.; Stempel, A.; Wood, M. E.; Patraitis, C.; Beaudoin, C.	2012	Games for health journal	https://dx.doi.org/10.1089/g4h.2011.0010	Determinant(s) not measured/measured only at one time point;
Comparative Effectiveness of a 12-Week Physical Activity Intervention for Overweight and Obese Youth: Exergaming with "Dance Dance Revolution"	Maloney, A. E.; Threlkeld, K. A.; Cook, W. L.	2012	Games for health journal	https://dx.doi.org/10.1089/g4h.2011.0009	Determinant(s) not measured/measured only at one time point
Active school travel: an evaluation of the Canadian school travel planning intervention	Mammen, G.; Stone, M. R.; Faulkner, G.; Ramanathan, S.; Buliung, R.; O'Brien, C.; Kennedy, J.	2014	Preventive medicine	https://dx.doi.org/10.1016/j.ypmed.2013.12.008	Wrong study design
Longitudinal study of the associations between change in sedentary behavior and change in adiposity during childhood and adolescence: Gateshead Millennium Study	Mann, K. D.; Howe, L. D.; Basterfield, L.; Parkinson, K. N.; Pearce, M. S.; Reilly, J. K.; Adamson, A. J.; Reilly, J. J.; Janssen, X.	2017	International journal of obesity (2005)	https://dx.doi.org/10.1038/ijo.2017.69	Determinant(s) not measured/measured only at one time point
Associations between Childhood and Adolescent Emotional and Behavioral Characteristics and Screen Time of Adolescents	Mannikko, N.; Ruotsalainen, H.; Miettunen, J.; Kaariainen, M.	2020	Issues in mental health nursing	https://dx.doi.org/10.1080/01612840.2020.1725195	PAB/SB measured only at one time point
Tune out and turn in: the influence of television viewing and sleep on lipid profiles in children	Manousaki, D.; Barnett, T. A.; Mathieu, M. E.; Maximova, K.; Simoneau, G.; Harnois-Leblanc, S.; Benedetti, A.; McGrath, J. J.; Henderson, M.; Group, Q. C. C.	2020	International journal of obesity (2005)	https://dx.doi.org/10.1038/s41366-020-0527-5	PA/SB not an outcome
School related factors and 1yr change in physical activity amongst 9â€“11 year old English schoolchildren	Mantjes, Joyce A.; Jones, Andrew P.; Corder, Kirsten; Jones, Natalia R.; Harrison, Flo; Griffin, Simon J.; van Sluijs, Esther M. F.	2012	The international journal of behavioral nutrition and physical activity	10.1186/1479-5868-9-153	Determinant(s) not measured/measured only at one time point
Examining lifestyle behaviours and weight status of primary schoolchildren: using Mozambique to explore the data gaps in low- and middle-income countries	Manyanga, Taru	2020	Applied physiology, nutrition & metabolism		Wrong report type (e.g. grey literature); Sofia Vilela (2021-11-09 01:56:22)(Select): PhD thesis; Evangelia Kouidi (2021-10-24 08:27:29)(Screen): the study design is not clear. Probably cross-sectional;
Determinants of organised sports participation patterns during the transition from childhood to adolescence in Germany: results of a nationwide cohort study	Manz, K.; Krug, S.; Schienkiewitz, A.; Finger, J. D.	2016	BMC public health	https://dx.doi.org/10.1186/s12889-016-3615-7	Wrong study design
Parental and Familial Factors Influencing Physical Activity Levels in Early Adolescence: A Prospective Study	Maric, D.; Kvesic, I.; Lujan, I. K.; Bianco, A.; Zenic, N.; Separovic, V.; Terzic, A.; Versic, S.; Sekulic, D.	2020	HEALTHCARE	10.3390/healthcare8040532	Wrong study design
Changing from primary to secondary school highlights opportunities for school environment interventions aiming to increase physical activity and reduce sedentary behaviour: a longitudinal cohort study	Marks, J.; Barnett, L. M.; Strugnell, C.; Allender, S.	2015	The international journal of behavioral nutrition and physical activity	https://dx.doi.org/10.1186/s12966-015-0218-0	Wrong study design
Friendship Network Characteristics Are Associated with Physical Activity and Sedentary Behavior in Early Adolescence	Marks, J.; de la Haye, K.; Barnett, L. M.; Allender, S.	2015	PloS one	https://dx.doi.org/10.1371/journal.pone.0145344	Wrong study design
Introducing urban vitality as a determinant of children's healthy mobility habits: a focus on activity engagement and physical activity	Marquet, O.; Miralles-Guasch, C.	2016	CHILDRENS GEOGRAPHIES	10.1080/14733285.2016.1157572	Wrong study design
Social support and physical activity change in Latinas: Results from the Seamos Saludables trial	Marquez, B.; Dunsiger, S. I.; Pekmezi, D.; Larsen, B. A.; Marcus, B. H.	2016	Health psychology : official journal of the Division of Health Psychology, American Psychological Association		Wrong population
Implementing movement integration across the whole school: findings from the Moving to Learn Ireland programme	Martin, R.; McMullen, J.; Murtagh, E. M.		IRISH EDUCATIONAL STUDIES	10.1080/03323315.2021.1899023	Wrong study design
Active Classrooms: A Cluster Randomized Controlled Trial Evaluating the Effects of a Movement Integration Intervention on the Physical Activity Levels of Primary School Children	Martin, R.; Murtagh, E.	2017	Journal of physical activity & health	https://dx.doi.org/10.1123/jpah.2016-0358	Determinant(s) not measured/measured only at one time point
Sprint Interval Training and the School Curriculum: Benefits Upon Cardiorespiratory Fitness, Physical Activity Profiles, and Cardiometabolic Risk Profiles of Healthy Adolescents	Martin-Smith, R.; Buchan, D. S.; Baker, J. S.; Macdonald, M. J.; Sculthorpe, N. F.; Easton, C.; Knox, A.; Grace, F. M.	2019	Pediatric exercise science	https://dx.doi.org/10.1123/pes.2018-0155	Determinant(s) not measured/measured only at one time point
Active commuting throughout adolescence and central fatness before adulthood: prospective birth cohort study	Martinez-Gomez, D.; Mielke, G. I.; Menezes, A. M.; Goncalves, H.; Barros, F. C.; Hallal, P. C.	2014	PloS one	https://dx.doi.org/10.1371/journal.pone.0096634	Determinant(s) not measured/measured only at one time point
Effect of and satisfaction with a program of physical activity controlled through heart rate monitors on body mass index in young students with overweight-obesity	Martinez-Lopez, E. J.; Moreno-Cerceda, J.; Suarez-Manzano, S.; Ruiz-Ariza, A.	2018	RETOS-NUEVAS TENDENCIAS EN EDUCACION FISICA DEPORTE Y RECREACION		PA/SB not an outcome
The effect of exercise intensity on cardiovascular health in children who are overweight or obese	Martino, S. A.; Morelli, P.; Phillips, S. A.; Agrawal, A.; Czujko, P. N.; McKenna, R. F.	2021	Cardiopulmonary physical therapy journal		Wrong report type
Leisureâ€time physical activity and participation in organized sports: Changes from 1985 to 2014 in Finland and Norway	Mathisen, Frida K. S.; Kokko, Sami; TynjÃ¤lÃ¤, Jorma; Torsheim, TorbjÃ¸rn; Wold, Bente	2019	Scandinavian journal of medicine & science in sports	10.1111/sms.13431	Determinant(s) not measured/measured only at one time point
The role of autonomy supportive activities on students' motivation and beliefs toward out-of-school activities	Mavropoulou, A.; Barkoukis, V.; Douka, S.; Alexandris, K.; Hatzimanouil, D.	2019	JOURNAL OF EDUCATIONAL RESEARCH	10.1080/00220671.2018.1503580	PA/SB not an outcome
Effects of the Boy Scouts of America Personal Fitness Merit Badge on Cardio-Metabolic Risk, Health Related Fitness and Physical Activity in Adolescent Boys	Maxwell, J.; Burns, R. D.; Brusseau, T. A.	2017	International journal of exercise science		Determinant(s) not measured/measured only at one time point;
A Classroom-Based Physical Activity Intervention for Elementary Student On-Task Behavior	Maykel, C.; Bray, M.; Rogers, H. J.	2018	JOURNAL OF APPLIED SCHOOL PSYCHOLOGY	10.1080/15377903.2017.1403402	Wrong study design
Multidisciplinary lifestyle intervention in children and adolescents - results of the project GRIT (Growth, Resilience, Insights, Thrive) pilot study	Mayr, H. L.; Cohen, F.; Isenring, E.; Soenen, S.; Project, G. T.; Marshall, S.	2020	BMC pediatrics	https://dx.doi.org/10.1186/s12887-020-02069-x	PA/SB not an outcome; Fiona Ling (2021-12-17 21:54:32)(Select): outcome = CV fitness, not PA;
Changes in physical activity of adolescent girls in the context of their perception of the Healthy Me programme	Mazur, J.; Dzielska, A.; Kleszczewska, D.; Oblacinska, A.; Fijalkowska, A.	2020	European journal of public health	10.1093/eurpub/ckz242	Determinant(s) not measured/measured only at one time point
Cross-Sectional and Longitudinal Associations between Non-School Time Physical Activity, Sedentary Time, and Adiposity among Boys and Girls: An Isotemporal Substitution Approach	McAlister, K. L.; Zink, J.; Chu, D.; Belcher, B. R.; Dunton, G. F.	2021	International journal of environmental research and public health	https://dx.doi.org/10.3390/ijerph18094671	Determinant(s) not measured/measured only at one time point
Low-cost and Scalable Classroom Equipment to Promote Physical Activity and Improve Education	McCrady-Spitzer, S. K.; Manohar, C. U.; Koepp, G. A.; Levine, J. A.	2015	Journal of physical activity & health	https://dx.doi.org/10.1123/jpah.2014-0159	Wrong study design
Low-Cost, Scalable Classroom-Based Approach to Promoting Physical Activity in Preschool Children	McCrady-Spitzer, S. K.; Sagdalen, V.; Manohar, C. U.; Levine, J. A.	2016	Journal of childhood obesity	https://dx.doi.org/10.21767/2572-5394.10008	Wrong mean age
Need fulfillment and motivation in physical education predict trajectories of change in leisure-time physical activity in early adolescence	McDavid, L.; Cox, A. E.; McDonough, M. H.	2014	Psychology of sport and exercise	10.1016/j.psychsport.2014.04.006	Wrong study design
Increased Activity in Unstructured Versus Structured Gym Time in an After-School Program	McDougall, M. A.; Schaeffer, R.; Holm, R.; Specker, B.	2016	South Dakota medicine : the journal of the South Dakota State Medical Association		Determinant(s) not measured/measured only at one time point;
Feasibility of the Go2Play Active Play intervention for increasing physical and social development in children with intellectual disabilities	McGarty, A.; Jones, N.; Rutherford, K.; Westrop, S.; Sutherland, L.; Jahoda, A.; Melville, C.	2021	Pilot and feasibility studies	https://dx.doi.org/10.1186/s40814-021-00783-6	Wrong study design;
Gender Differences in a Youth Physical Activity Intervention: Movement Levels and Children's Perceptions	McGovern, J.; Drewson, S. R.; Hope, A.; Konopack, J. F.	2020	American journal of health education	10.1080/19325037.2020.1712667	Determinant(s) not measured/measured only at one time point
Outcomes of the Y-PATH Randomized Controlled Trial: Can a School-Based Intervention Improve Fundamental Movement Skill Proficiency in Adolescent Youth?	McGrane, B.; Belton, S.; Fairclough, S. J.; Powell, D.; Issartel, J.	2018	Journal of physical activity & health	https://dx.doi.org/10.1123/jpah.2016-0474	PA/SB not an outcome
The Effect of Lace-up Ankle Braces on Injury Rates in High School Basketball Players	McGuine, T. A.; Brooks, A.; Hetzel, S.	2011	American journal of sports medicine	10.1177/0363546511406242	PA/SB not an outcome
The impact of school policies and practices on students' diets, physical activity levels and body weights: A province-wide practicebased evaluation	McIsaac, J. L. D.; Chu, Y. L.; Blanchard, C.; Rossiter, M. D.; Williams, P. L.; Raine, K. D.; Kirk, S. F. L.; Veugelers, P. J.	2015	CANADIAN JOURNAL OF PUBLIC HEALTH-REVUE CANADIENNE DE SANTE PUBLIQUE	10.17269/CJPH.106.4743	Determinant(s) not measured/measured only at one time point;
Design elements and feasibility of an organized multiplayer mobile active videogame for primary school-aged children	McKenzie, Sophie; Bangay, Shaun; Barnett, Lisa M.; Ridgers, Nicola D.; Salmon, Jo	2014	Games for Health	10.1089/g4h.2013.0097	Wrong study design;
The Strathclyde Evaluation of Children's Active Travel (SE-CAT): study rationale and methods	McMinn, D.; Rowe, D. A.; Murtagh, S.; Nelson, N. M.	2011	BMC public health	https://dx.doi.org/10.1186/1471-2458-11-958	Wrong study design
The effect of a school-based active commuting intervention on children's commuting physical activity and daily physical activity	McMinn, D.; Rowe, D. A.; Murtagh, S.; Nelson, N. M.	2012	Preventive medicine	https://dx.doi.org/10.1016/j.ypmed.2012.02.013	Determinant(s) not measured/measured only at one time point
The impact of school-based health centers on the health outcomes of middle school and high school students	McNall, M. A.; Lichty, L. F.; Mavis, B.	2010	American journal of public health	https://dx.doi.org/10.2105/AJPH.2009.183590	Determinant(s) not measured/measured only at one time point;
Can dance exergaming impact adolescent girls' self-efficacy toward physical activity?	McNeillie, Gabrielle	2019	JOPERD: The Journal of Physical Education, Recreation & Dance		Wrong report type
Unravelling the relation between physical activity, self-esteem and depressive symptoms among early and late adolescents: A mediation analysis	McPhie, Meghan L.; Rawana, Jennine S.	2012	Mental health and physical activity	10.1016/j.mhpa.2012.03.003	Wrong study design
Do you hear what I hear? Overweight childrenâ€™s perceptions of different physical activity settings	Meaney, Karen S.; Hart, Melanie A.; Griffin, L. Kent	2011	JOURNAL OF TEACHING IN PHYSICAL EDUCATION		Wrong study design
Strength training and physical activity in boys: a randomized trial	Meinhardt, U.; Witassek, F.; Petro, R.; Fritz, C.; Eiholzer, U.	2013	Pediatrics	https://dx.doi.org/10.1542/peds.2013-1343	Wrong PAB/SB measurement method
Effects of an Educational Hybrid Physical Education Program on Physical Fitness, Body Composition and Sedentary and Physical Activity Times in Adolescents: The Seneb's Enigma	Melero-Canas, D.; Morales-Banos, V.; Manzano-Sanchez, D.; Navarro-Ardoy, D.; Valero-Valenzuela, A.	2020	Frontiers in psychology	https://dx.doi.org/10.3389/fpsyg.2020.629335	Determinant(s) not measured/measured only at one time point
Improving physical activity, mental health outcomes, and academic retention in college students with Freshman 5 to Thrive: COPE/Healthy Lifestyles	Melnyk, B.; Kelly, S.; Jacobson, D.; Arcoleo, K.; Shaibi, G.	2014	Journal of the American Association of Nurse Practitioners	https://dx.doi.org/10.1002/2327-6924.12037	Determinant effect on/association PAB/SB not reported
Promoting healthy lifestyles in high school adolescents: A randomized controlled trial	Melnyk, Bernadette M.; Jacobson, Diana; Kelly, Stephanie; Belyea, Michael; Shaibi, Gabriel; Small, Leigh; O'Haver, Judith; Marsiglia, Flavio F.	2013	American journal of preventive medicine	10.1016/j.amepre.2013.05.013	PA/SB not an outcome;
Sleep quality, sleep duration and physical activity in obese adolescents: effects of exercise training	Mendelson, M.; Borowik, A.; Michallet, A. S.; Perrin, C.; Monneret, D.; Faure, P.; Levy, P.; Pepin, J. L.; Wuyam, B.; Flore, P.	2016	Pediatric obesity	10.1111/ijpo.12015	Wrong study design
The effect of a self-constructed material on children's physical activity during recess	Mendez-Gimenez, A.; Cecchini, J. A.; Fernandez-Rio, J.	2017	Revista de saude publica	https://dx.doi.org/10.1590/S1518-8787.2017051006659	Determinant(s) not measured/measured only at one time point;
The effect of noncognitive traits on health behaviours in adolescence	Mendolia, Silvia; Walker, Ian	2014	Health economics	10.1002/hec.3043	Wrong study design
A Fitbit and Facebook mHealth intervention for promoting physical activity among adolescent and young adult childhood cancer survivors: A pilot study	Mendoza, J. A.; Baker, K. S.; Moreno, M. A.; Whitlock, K.; Abbey-Lambertz, M.; Waite, A.; Colburn, T.; Chow, E. J.	2017	Pediatric blood & cancer	https://dx.doi.org/10.1002/pbc.26660	Medical conditions
Bicycle Trains, Cycling, and Physical Activity: A Pilot Cluster RCT	Mendoza, J. A.; Haaland, W.; Jacobs, M.; Abbey-Lambertz, M.; Miller, J.; Salls, D.; Todd, W.; Madding, R.; Ellis, K.; Kerr, J.	2017	American journal of preventive medicine	https://dx.doi.org/10.1016/j.amepre.2017.05.001	Determinant(s) not measured/measured only at one time point
Bidirectional Associations between Physical Activity and Sleep in Early-Elementary-Age Latino Children with Obesity	Merrigan, J. J.; Volgenau, K. M.; McKay, A.; Mehlenbeck, R.; Jones, M. T.; Gallo, S.	2021	Sports (Basel, Switzerland)	https://dx.doi.org/10.3390/sports9020026	Wrong study design
Association between screen time and sleep habits in 11-to-12-year-old French middle school students	Messaadi, N.; Bayen, S.; Beghin, L.; Lefebvre, J. M.; Colleau, S.; Deken, V.; Cottencin, O.; Quersin, F.; Descamps, A.; Vanhelst, J.	2020	Associations entre les temps d'ecran et les habitudes de sommeil chez des jeunes collegiens.	https://dx.doi.org/10.1016/j.respe.2020.05.001	Wrong study design
Healthy caregivers-healthy children (HC2) phase 2: Integrating culturally sensitive childhood obesity prevention strategies into childcare center policies*	Messiah, S. E.; Lebron, C.; Moise, R.; Mathew, M. S.; Sardinas, K.; Chang, C.; Palenzuela, J.; Walsh, J.; Shelnutt, K. P.; Spector, R.; Altare, F.; Natale, R.	2017	Contemporary clinical trials	10.1016/j.cct.2016.12.011	Wrong study design
Fatness leads to inactivity, but inactivity does not lead to fatness: a longitudinal study in children (EarlyBird 45)	Metcalf, B. S.; Hosking, J.; Jeffery, A. N.; Voss, L. D.; Henley, W.; Wilkin, T. J.	2011	Archives of disease in childhood	https://dx.doi.org/10.1136/adc.2009.175927	Wrong study design
The effect of Channa striata extract supplementation on asymmetric dimethylarginine (ADMA) and physical fitness of Indonesian short stature children	Mexitalia, M.; Soetadji, A.; Anam, M. S.; Sastroasmoro, S.; Subagio, H. W.	2017	Journal of pediatric gastroenterology and nutrition	10.1097/01.mpg.0000516381.25680.b4	Wrong report type
Physical and social environmental characteristics of physical activity for Mexican-origin children: examining differences between school year and summer perceptions	Meyer, M. R. U.; Walsh, S. M.; Sharkey, J. R.; Morgan, G. B.; Nalty, C. C.	2014	BMC public health	10.1186/1471-2458-14-958	Wrong study design
NP5 Salud Para Usted y Su Familia [Health for You and Your Family]: Integration of Research, Education and Extension to Promote Healthier Mexican-Heritage Families	Meyer, Renee Umstattd; Johnson, Cassandra; Gomez, Luis; Martinez, Luz; Beltran, Elva; Johanson, Tomas; Sharkey, Joseph	2019	Journal of Nutrition Education & Behavior		Wrong report type
No fun, no gain: The stress-buffering effect of physical activity on life satisfaction depends on adolescents' intrinsic motivation	Meyer, S.; Grob, A.; Gerber, M.	2021	Psychology of sport and exercise	10.1016/j.psychsport.2021.102004	PA/SB not an outcome
3-Year follow-up results of bone mineral content and density after a school-based physical activity randomized intervention trial	Meyer, U.; Ernst, D.; Zahner, L.; Schindler, C.; Puder, J. J.; Kraenzlin, M.; Rizzoli, R.; Kriemler, S.	2013	Bone	https://dx.doi.org/10.1016/j.bone.2013.03.005	PA/SB not an outcome
Long-term effect of a school-based physical activity program (KISS) on fitness and adiposity in children: a cluster-randomized controlled trial	Meyer, U.; Schindler, C.; Zahner, L.; Ernst, D.; Hebestreit, H.; van Mechelen, W.; Brunner-La Rocca, H. P.; Probst-Hensch, N.; Puder, J. J.; Kriemler, S.	2014	PloS one	https://dx.doi.org/10.1371/journal.pone.0087929	Determinant(s) not measured/measured only at one time point;
Monitoring BMI Trends in a Midwest Regional Head Start Population: The Results of a Healthy Lifestyle Intervention	Miccoli, A.; Toussaint, L. L.; Hansen, C. K.; Smith, L. M.; Lynch, B. A.	2020	JOURNAL OF PRIMARY CARE AND COMMUNITY HEALTH	10.1177/2150132720962866	PA/SB not an outcome
Patterns of Physical Activity Adherence by Adolescents With Diabetes or Obesity Enrolled in a Personalized Community-Based Intervention	Michaliszyn, S. F.; Higgins, M.; Faulkner, M. S.	2018	The Diabetes educator	https://dx.doi.org/10.1177/0145721718805693	Medical conditions
Longitudinal association between child stress and lifestyle	Michels, N.; Sioen, I.; Boone, L.; Braet, C.; Vanaelst, B.; Huybrechts, I.; De Henauw, S.	2015	Health psychology : official journal of the Division of Health Psychology, American Psychological Association	https://dx.doi.org/10.1037/hea0000108	Wrong study design
Socioeconomic position and sedentary behavior in Brazilian adolescents: A life-course approach	Mielke, G. I.; Brown, W. J.; Ekelund, U.; Brage, S.; Goncalves, H.; Wehrmeister, F. C.; Menezes, A. M.; Hallal, P. C.	2018	Preventive medicine	https://dx.doi.org/10.1016/j.ypmed.2017.12.008	Determinants not modifiable
Using a humanoid robot along with a registered dietitian in an after-school program to promote healthy eating habits and physical activity in school-aged children	Mikati, N.; Eltoukhy, M.; Huffman, F.	2016	FASEB journal. Conference: experimental biology 2016, EB. San diego, CA united states. Conference start: 20160402. Conference end: 20160406. Conference publication: (var.pagings)		Wrong report type
Effects of a recreational physical activity and healthy habits orientation program, using an illustrated diary, on the cardiovascular risk profile of overweight and obese schoolchildren: a pilot study in a public school in Brasilia, Federal District, Brazil	Militao, A. G.; de Oliveira Karnikowski, M. G.; da Silva, F. R.; Garcez Militao, E. S.; Dos Santos Pereira, R. M.; Grubert Campbell, C. S.	2013	Diabetes, metabolic syndrome and obesity : targets and therapy	https://dx.doi.org/10.2147/DMSO.S52166	PA/SB not an outcome
The PLUNGE randomized controlled trial: evaluation of a games-based physical activity professional learning program in primary school physical education	Miller, A.; Christensen, E. M.; Eather, N.; Sproule, J.; Annis-Brown, L.; Lubans, D. R.	2015	Preventive medicine	https://dx.doi.org/10.1016/j.ypmed.2015.02.002	Determinant(s) not measured/measured only at one time point;
Exposing athletes to playing form activity: outcomes of a randomised control trial among community netball teams using a game-centred approach	Miller, A.; Harvey, S.; Morley, D.; Nemes, R.; Janes, M.; Eather, N.	2017	Journal of sports sciences	10.1080/02640414.2016.1240371	Wrong study design
Evaluation of Let's Move! active schools activation grants	Miller, G. F.; Sliwa, S.; Michael, S.; Lee, S.; Burgeson, C.; Krautheim, A. M.; Hatfield, D. P.; Sharma, S.; Economos, C. D.	2018	Preventive medicine	10.1016/j.ypmed.2017.12.024	PA/SB not an outcome
Developmental Trends and Determinants of Physical Activity From Adolescence to Adulthood Differ by Ethnicity/Race and Sex	Miller, J.; Pereira, M.; Wolfson, J.; Laska, M.; Nelson, T.; Neumark-Sztainer, D.	2018	Journal of physical activity & health	10.1123/jpah.2017-0287	Wrong population
The Minne-Loppet Motivation Study: An Intervention to Increase Motivation for Outdoor Winter Physical Activity in Ethnically and Racially Diverse Elementary Schools	Miller, J. M.; Wolfson, J.; Laska, M. N.; Nelson, T. F.; Pereira, M. A.	2018	American journal of health promotion	10.1177/0890117118768119	PA/SB not an outcome
Influence of physical activity on weight status during the first year of college	Miller, Kaitlyn G.; Hartman, Jeffrey M.	2020	Journal of American college health	10.1080/07448481.2018.1539398	Wrong mean age;
A pilot study evaluating the effects of a youth advocacy program on youth readiness to advocate for environment and policy changes for obesity prevention	Millstein, R. A.; Woodruff, S. I.; Linton, L. S.; Edwards, C. C.; Sallis, J. F.	2016	Translational behavioral medicine	10.1007/s13142-016-0408-6	Wrong study design;
Obesity, body image, and its impact on children's eating and exercise behaviors in China: A nationwide longitudinal study	Min, J.; Yan, A. F.; Wang, V. H. C.; Wang, Y.	2018	Preventive medicine	https://dx.doi.org/10.1016/j.ypmed.2017.10.024	PA/SB not an outcome
Increasing physical activity through an Internet-based motivational intervention supported by pedometers in a sample of sedentary students: a randomised controlled trial	Miragall, M.; DomÃ­nguez-RodrÃ­guez, A.; Navarro, J.; Cebolla, A.; BaÃ±os, R. M.	2018	Psychology & health	10.1080/08870446.2017.1368511	Wrong mean age
MultifaktoriÃ¡lnÃ­ vÃ½zkum zastavÄ›nÃ©ho prostÅ™edÃ­, aktivnÃ­ho Å¾ivotnÃ­ho stylu a tÄ›lesnÃ© kondice ÄeskÃ© mlÃ¡deÅ¾e: Design a metodika projektu. / Multifactorial research on built environment, active lifestyle and physical fitness in Czech adolescents: Design and methods of the study	MitÃ¡Å¡, Josef; DygrÃ½n, Jan; RubÃ­n, LukÃ¡Å¡; KÅ™en, Filip; VorlÃ­Äek, Michal; NykodÃ½m, JiÅ™Ã­; Å˜epka, Emil; BlÃ¡ha, Ladislav; Suchomel, AleÅ¡; FeltlovÃ¡, Dana; KlimtovÃ¡, Hana; Valach, Petr; FrÃ¶mel, Karel	2018	Physical Culture / Telesna Kultura		Wrong report type
Effectiveness of a physical activity pilot intervention in youth with Type 1 diabetes: the ActivPals study	Mitchell, F.; Kirk, A.; Robertson, K.; Reilly, J. J.	2017	Diabetic medicine	10.1111/dme.13302	Wrong report type
A prospective study of sedentary behavior in a large cohort of youth	Mitchell, J. A.; Pate, R. R.; Dowda, M.; Mattocks, C.; Riddoch, C.; Ness, A. R.; Blair, S. N.	2012	Medicine and science in sports and exercise	https://dx.doi.org/10.1249/MSS.0b013e3182446c65	Wrong study design
Greater screen time is associated with adolescent obesity: a longitudinal study of the BMI distribution from Ages 14 to 18	Mitchell, J. A.; Rodriguez, D.; Schmitz, K. H.; Audrain-McGovern, J.	2013	Obesity (Silver Spring, Md.)	https://dx.doi.org/10.1002/oby.20157	PAB/SB measured only at one time point
Physical activity level and medial temporal health in youth at ultra high-risk for psychosis	Mittal, V. A.; Gupta, T.; Orr, J. M.; Pelletier-Baldelli, A.; Dean, D. J.; Lunsford-Avery, J. R.; Smith, A. K.; Robustelli, B. L.; Leopold, D. R.; Millman, Z. B.	2013	Journal of abnormal psychology	https://dx.doi.org/10.1037/a0034085	Wrong study design
Sports participation and health-related quality of life: a longitudinal observational study in children	Moeijes, J.; van Busschbach, J. T.; Bosscher, R. J.; Twisk, J. W. R.	2019	Quality of life research	10.1007/s11136-019-02219-4	PA/SB not an outcome
The efficacy of a self-managed Acceptance and Commitment Therapy intervention DVD for physical activity initiation	Moffitt, R.; Mohr, P.	2015	British journal of health psychology	10.1111/bjhp.12098	Wrong mean age
Guided Active Play Promotes Physical Activity and Improves Fundamental Motor Skills for School-Aged Children	Moghaddaszadeh, A.; Belcastro, A. N.	2021	Journal of sports science & medicine	https://dx.doi.org/10.52082/jssm.2021.86	PA/SB not an outcome
Do extra compulsory physical education lessons mean more physically active children--findings from the childhood health, activity, and motor performance school study Denmark (The CHAMPS-study DK)	Moller, N. C.; Tarp, J.; Kamelarczyk, E. F.; Brond, J. C.; Klakk, H.; Wedderkopp, N.	2014	The international journal of behavioral nutrition and physical activity	https://dx.doi.org/10.1186/s12966-014-0121-0	Determinant(s) not measured/measured only at one time point;
Active snacks for the promotion of physical activity in Southern Italy: preliminary results	Monacis, Domenico; Colella, Dario	2020	Journal of Physical Education & Sport		PA/SB not an outcome
Effectiveness of Community-Based Minigrants to Increase Physical Activity and Decrease Sedentary Time in Youth	Moore, J. B.; Brinkley, J.; Morris, S. F.; Oniffrey, T. M.; Kolbe, M. B.	2016	Journal of public health management and practice : JPHMP	https://dx.doi.org/10.1097/PHH.0000000000000274	Wrong study design;
Redesigning a Youth Soccer Program: Holistic Development of Athletes	Moore, M.; Blom, L.; Califano, K.; Hussey, K.; Farello, A.; Vasiloff, O.; Gabler, T.; Sullivan, M.	2021	CHILD AND ADOLESCENT SOCIAL WORK JOURNAL	10.1007/s10560-021-00770-z	PA/SB not an outcome
Age and time effects on children's lifestyle and overweight in Sweden	Moraeus, L.; Lissner, L.; Olsson, L.; Sjoberg, A.	2015	BMC public health	10.1186/s12889-015-1635-3	Wrong study design;
Comparative Study of Lifestyle: Eating Habits, Sedentary Lifestyle and Anthropometric Development in Spanish 5- To 15-yr-Olds	Morales-Suarez-Varela, M.; Ruso Julve, C.; Llopis Gonzalez, A.	2015	Iranian journal of public health		PAB/SB measured only at one time point
Changes in actual and perceived physical abilities in clinically obese children: a 9-month multi-component intervention study	Morano, M.; Colella, D.; Rutigliano, I.; Fiore, P.; Pettoello-Mantovani, M.; Campanozzi, A.	2012	PloS one	https://dx.doi.org/10.1371/journal.pone.0050782	Wrong population
A multi-modal training programme to improve physical activity, physical fitness and perceived physical ability in obese children	Morano, M.; Colella, D.; Rutigliano, I.; Fiore, P.; Pettoello-Mantovani, M.; Campanozzi, A.	2014	Journal of sports sciences	https://dx.doi.org/10.1080/02640414.2013.824602	Wrong study design;
Changes in Physical Activity, Motor Performance, and Psychosocial Determinants of Active Behavior in Children: A Pilot School-Based Obesity Program	Morano, M.; Robazza, C.; Rutigliano, I.; Bortoli, L.; Ruiz, M. C.; Campanozzi, A.	2020	SUSTAINABILITY	10.3390/su12031128	Wrong study design
A multicomponent, school-initiated obesity intervention to promote healthy lifestyles in children	Morano, M.; Rutigliano, I.; Rago, A.; Pettoello-Mantovani, M.; Campanozzi, A.	2016	Nutrition (Burbank, Los Angeles County, Calif.)	https://dx.doi.org/10.1016/j.nut.2016.03.007	Wrong study design;
Evaluating the potential roles of body dissatisfaction in exercise avoidance	More, Kimberly R.; Phillips, L. Alison; Eisenberg Colman, Miriam H.	2019	Body image	10.1016/j.bodyim.2019.01.003	Wrong mean age
Changes in objectively measured physical activity after a multidisciplinary lifestyle intervention in children with abdominal obesity: a randomized control trial	Morell-Azanza, L.; Ojeda-Rodriguez, A.; Ochotorena-Elicegui, A.; Martin-Calvo, N.; Chueca, M.; Marti, A.; Azcona-San Julian, C.	2019	BMC pediatrics	https://dx.doi.org/10.1186/s12887-019-1468-9	Determinant(s) not measured/measured only at one time point;
Later sleep timing predicts accelerated summer weight gain among elementary school children: a prospective observational study	Moreno, J. P.; Razjouyan, J.; Lester, H.; Dadabhoy, H.; Amirmazaheri, M.; Reesor-Oyer, L.; O'Connor, T. M.; Hernandez, D. C.; Najafi, B.; Alfano, C. A.; Crowley, S. J.; Thompson, D.; Baranowski, T.	2021	The international journal of behavioral nutrition and physical activity	https://dx.doi.org/10.1186/s12966-021-01165-0	PA/SB not an outcome
Better together: investigating the holistic benefits of father-daughter co-physical activity with mediation analyses	Morgan, P.; Young, M.; Lubans, D.; Barnes, A.; Eather, N.; Pollock, E.	2018	Journal of science and medicine in sport. Conference: 2018 sports medicine australia conference. Australia	10.1016/j.jsams.2018.09.032	Wrong report type
Engaging Fathers to Improve Physical Activity and Nutrition in Themselves and in Their Preschool-Aged Children: The "Healthy Youngsters, Healthy Dads" Feasibility Trial	Morgan, P. J.; Collins, C. E.; Barnes, A. T.; Pollock, E. R.; Kennedy, S. L.; Drew, R. J.; Saunders, K. L.; Grounds, J. A.; Rayward, A. T.; Young, M. D.	2021	Journal of physical activity & health	https://dx.doi.org/10.1123/jpah.2020-0506	Wrong mean age
Twelve-month outcomes of a fatherâ€“child lifestyle intervention delivered by trained local facilitators in underserved communities: The Healthy Dads Healthy Kids dissemination trial	Morgan, Philip J.; Collins, Clare E.; Lubans, David R.; Callister, Robin; Lloyd, Adam B.; Plotnikoff, Ronald C.; Burrows, Tracy L.; Barnes, Alyce T.; Pollock, Emma R.; Fletcher, Richard; Okely, Anthony D.; Miller, Andrew; Handley, Siobhan; Young, Myles D.	2019	Translational behavioral medicine	10.1093/tbm/ibz031	Determinant(s) not measured/measured only at one time point;
The 'Healthy Dads, Healthy Kids' randomized controlled trial: efficacy of a healthy lifestyle program for overweight fathers and their children	Morgan, P. J.; Lubans, D. R.; Callister, R.; Okely, A. D.; Burrows, T. L.; Fletcher, R.; Collins, C. E.	2011	International journal of obesity (2005)	https://dx.doi.org/10.1038/ijo.2010.151	Wrong mean age
Improving physical selfâ€perception in adolescent boys from disadvantaged schools: Psychological outcomes from the Physical Activity Leaders randomized controlled trial	Morgan, P. J.; Saunders, K. L.; Lubans, D. R.	2012	Pediatric obesity	10.1111/j.2047-6310.2012.00050.x	PA/SB not an outcome
Engaging Fathers to Increase Physical Activity in Girls: The "Dads And Daughters Exercising and Empowered" (DADEE) Randomized Controlled Trial	Morgan, P. J.; Young, M. D.; Barnes, A. T.; Eather, N.; Pollock, E. R.; Lubans, D. R.	2019	Annals of behavioral medicine : a publication of the Society of Behavioral Medicine	https://dx.doi.org/10.1093/abm/kay015	Determinant(s) not measured/measured only at one time point;
Effect of the Great Activity Programme on healthy lifestyle behaviours in 7-11 year olds	Morris, J. G.; Gorely, T.; Sedgwick, M. J.; Nevill, A.; Nevill, M. E.	2013	Journal of sports sciences	https://dx.doi.org/10.1080/02640414.2013.781665	Determinant(s) not measured/measured only at one time point
A Pedometer-Based Physically Active Learning Intervention: The Importance of Using Preintervention Physical Activity Categories to Assess Effectiveness	Morris, J. L.; Daly-Smith, A.; Defeyter, M. A.; McKenna, J.; Zwolinsky, S.; Lloyd, S.; Fothergill, M.; Graham, P. L.	2019	Pediatric exercise science	https://dx.doi.org/10.1123/pes.2018-0128	Determinant(s) not measured/measured only at one time point
Children, parents and pets exercising together (CPET): exploratory randomised controlled trial	Morrison, R.; Reilly, J. J.; Penpraze, V.; Westgarth, C.; Ward, D. S.; Mutrie, N.; Hutchison, P.; Young, D.; McNicol, L.; Calvert, M.; et al.,	2013	BMC public health	10.1186/1471-2458-13-1096	Determinant(s) not measured/measured only at one time point
Sleep duration and risk of obesity among a sample of Victorian school children	Morrissey, B.; Malakellis, M.; Whelan, J.; Millar, L.; Swinburn, B.; Allender, S.; Strugnell, C.	2016	BMC public health	https://dx.doi.org/10.1186/s12889-016-2913-4	Wrong study design
The effect of family and friend support on physical activity through adolescence: a longitudinal study	Morrissey, J. L.; Janz, K. F.; Letuchy, E. M.; Francis, S. L.; Levy, S. M.	2015	The international journal of behavioral nutrition and physical activity	https://dx.doi.org/10.1186/s12966-015-0265-6	Wrong study design
School polices, programmes and facilities, and objectively measured sedentary time, LPA and MVPA: associations in secondary school and over the transition from primary to secondary school	Morton, K. L.; Corder, K.; Suhrcke, M.; Harrison, F.; Jones, A. P.; van Sluijs, E. M. F.; Atkin, A. J.	2016	The international journal of behavioral nutrition and physical activity	https://dx.doi.org/10.1186/s12966-016-0378-6	Wrong study design
Not All Play Equipment Is Created Equal: Associations Between Equipment at Home and Children's Physical Activity	Moss, K. M.; Dobson, A. J.; Edwards, K. L.; Hesketh, K. D.; Chang, Y. T.; Mishra, G. D.	2019	Journal of physical activity & health	10.1123/jpah.2019-0075	Wrong study design
A Preliminary Evaluation of a Cost-effective, In-class Physical Activity and Nutrition Education Intervention for 3rd through 6th Grade Students	Mouttapa, M.; Corliss, C.; Bryars, T.; Khatib, D. A.; Napoli, J.; Patterson, D.; Ross, B.	2016	Health behavior and policy review	10.14485/HBPR.3.3.6	Wrong report type
Active childcare centers through organizational development Results of the QueB project	Muller, C.; Foitzik, E.; Hassel, H.	2020	PRAVENTION UND GESUNDHEITSFORDERUNG	10.1007/s11553-019-00737-0	Wrong language (no translation available)
Reduction of exercise capacity in children from summer to winter is associated with lower sporting activity: a serial study	Muller, J.; Bohm, B.; Elmenhorst, J.; Barta, C.; Oberhoffer, R.	2013	Pediatric research	https://dx.doi.org/10.1038/pr.2013.113	Wrong study design
Improvements in Physical Activity Levels after the Implementation of an Active-Break-Model-Based Program in a Primary School	Munoz-Parreno, J. A.; Belando-Pedreno, N.; Torres-Luque, G.; Valero-Valenzuela, A.	2020	SUSTAINABILITY	10.3390/su12093592	Determinant(s) not measured/measured only at one time point
Effects of the 3-year Sigue la Huella intervention on sedentary time in secondary school students	Murillo Pardo, B.; Garcia Bengoechea, E.; Generelo Lanaspa, E.; Zaragoza Casterad, J.; Julian Clemente, J. A.	2015	European journal of public health	https://dx.doi.org/10.1093/eurpub/cku194	Determinant(s) not measured/measured only at one time point;
Predictors of physical activity, healthy eating and being smoke-free in teens: A theory of planned behaviour approach	Murnaghan, Donna A.; Blanchard, Chris M.; Rodgers, Wendy M.; LaRosa, Jennifer N.; MacQuarrie, Colleen R.; MacLellan, Debbie L.; Gray, Bob J.	2010	Psychology & health	10.1080/08870440902866894	PAB/SB measured only at one time point
Bizzy Break! The effect of a classroom-based activity break on in-school physical activity levels of primary school children	Murtagh, E.; Mulvihill, M.; Markey, O.	2013	Pediatric exercise science		Determinant(s) not measured/measured only at one time point;
Parents' Social Status and Children's Daily Physical Activity: The Role of Familial Socialization and Support	Mutz, M.; Albrecht, P.	2017	Journal of child and family studies	https://dx.doi.org/10.1007/s10826-017-0808-3	Wrong study design;
Promoting cooking, nutrition, and physical activity in afterschool settings	Muzaffar, Henna; Nikolaus, Cassandra J.; Ogolsky, Brian G.; Lane, Amanda; Liguori, Carli; Nickols-Richardson, Sharon M.	2019	American journal of health behavior	10.5993/AJHB.43.6.4	PA/SB not an outcome
A school excursion to a museum can promote physical activity in children by integrating movement into curricular activities	Mygind, L.; Kryger, T.; Sidenius, G.; Schipperijn, J.; Bentsen, P.	2019	EUROPEAN PHYSICAL EDUCATION REVIEW	10.1177/1356336X17700660	Wrong study design
Motor training and physical activity among preschoolers with cerebral palsy: a survey of parents' experiences	Myrhaug, H. T.; Ostensjo, S.	2014	Physical & occupational therapy in pediatrics	https://dx.doi.org/10.3109/01942638.2013.810185	Wrong mean age
Implementation of an after-school obesity prevention program: Helping young children toward improved health	Nabors, Laura; Burbage, Michelle; Woodson, Kenneth D.; Swoboda, Christopher	2015	Issues in comprehensive pediatric nursing	10.3109/01460862.2014.973081	PA/SB not an outcome;
Social, demographic, and health outcomes in the 10 years following adolescent depression	Naicker, Kiyuri; Galambos, Nancy L.; Zeng, Yiye; Senthilselvan, Ambikaipakan; Colman, Ian	2013	Journal of adolescent health	10.1016/j.jadohealth.2012.12.016	PA/SB not an outcome;
Communities putting prevention to work: Results of an obesity prevention initiative in child care facilities	Natale, Ruby; Camejo, Stephanie; Sanders, Lee M.	2016	JOURNAL OF RESEARCH IN CHILDHOOD EDUCATION	10.1080/02568543.2016.1178672	Determinant(s) not measured/measured only at one time point
Feasibility and efficacy of the Great Leaders Active StudentS (GLASS) program on children's physical activity and object control skill competency: A non-randomised trial	Nathan, N.; Sutherland, R.; Beauchamp, M. R.; Cohen, K.; Hulteen, R. M.; Babic, M.; Wolfenden, L.; Lubans, D. R.	2017	Journal of science and medicine in sport	https://dx.doi.org/10.1016/j.jsams.2017.04.016	Determinant(s) not measured/measured only at one time point
Implementation of a School Physical Activity Policy Improves Student Physical Activity Levels: outcomes of a Cluster-Randomized Controlled Trial	Nathan, N. K.; Sutherland, R. L.; Hope, K.; McCarthy, N. J.; Pettett, M.; Elton, B.; Jackson, R.; Trost, S. G.; Lecathelinais, C.; Reilly, K.; et al.,	2020	Journal of physical activity & health	10.1123/jpah.2019-0595	Determinant(s) not measured/measured only at one time point
"It's just PE' till "It felt like a computer game': using technology to improve motivation in physical education	Nation-Grainger, S.	2017	RESEARCH PAPERS IN EDUCATION	10.1080/02671522.2017.1319590	data cannot be retrieved after contacting authors
Assessment of an School-based Intervention in Eating Habits and Physical Activity in Schoolchildren: the AVall Study	Nct,	2010	https://clinicaltrials.gov/show/NCT01156805		Determinant(s) not measured/measured only at one time point
World Health Organization life-skills training is efficacious in reducing youth self-report scores in primary school going children in Kenya	Ndetei, D. M.; Mutiso, V.; Gitonga, I.; Agudile, E.; Tele, A.; Birech, L.; Musyimi, C.; McKenzie, K.	2018	Early intervention in psychiatry	10.1111/eip.12745	PA/SB not an outcome
Association between objectively assessed physical activity and sleep quality in adolescence. Results from the GINIplus and LISA studies	Negele, L.; Flexeder, C.; Koletzko, S.; Bauer, C. P.; von Berg, A.; Berdel, D.; Schikowski, T.; Standl, M.; Peters, A.; Schulz, H.	2020	Sleep medicine	https://dx.doi.org/10.1016/j.sleep.2020.03.007	Wrong study design
The effect of new shower facilities on physical activity behaviors of employees: A quasi-experiment	Nehme, Eileen K.; PÃ©rez, Adriana; Ranjit, Nalini; Amick, Benjamin C., III; Kohl, Harold W., III	2017	Journal of physical activity & health	10.1123/jpah.2015-0418	Wrong population
EFFECTS OF AN INTERVENTION WITH PEDOMETER ON METABOLIC RISK IN OBESE CHILDREN	Neto, A. S.; Correa, R. C.; de Farias, J. P.; dos Santos, G. C.; dos Santos, C. F.; Elias, R. G. M.; de Faria, W. F.	2016	REVISTA BRASILEIRA DE MEDICINA DO ESPORTE	10.1590/1517-869220162206146692	PA/SB not an outcome
Action Schools! BC: a whole-school physical activity model to increase children's physical activity	Nettlefold, L.; McKay, H.; McGuire, A.; Warburton, D.; Bredin, S.; Naylor, P.	2012	Journal of science and medicine in sport	10.1016/j.jsams.2012.11.278	Wrong report type
Scaling up Action Schools! BC: How Does Voltage Drop at Scale Affect Student Level Outcomes? A Cluster Randomized Controlled Trial	Nettlefold, L.; Naylor, P. J.; Macdonald, H. M.; McKay, H. A.	2021	International journal of environmental research and public health	https://dx.doi.org/10.3390/ijerph18105182	Determinant(s) not measured/measured only at one time point;
The dose-response association between VO2peak and self-reported physical activity in children	Nevill, A. M.; Duncan, M. J.; Sandercock, G.	2020	Journal of sports sciences	https://dx.doi.org/10.1080/02640414.2020.1756682	Determinant(s) not measured/measured only at one time point
What prevents youth at clinical high risk for psychosis from engaging in physical activity? An examination of the barriers to physical activity	Newberry, R. E.; Dean, D. J.; Sayyah, M. D.; Mittal, V. A.	2018	Schizophrenia research	https://dx.doi.org/10.1016/j.schres.2018.06.011	Wrong population
An environmental intervention to prevent excess weight gain in African-American students: a pilot study	Newton, R. L., Jr.; Han, H.; Anton, S. D.; Martin, C. K.; Stewart, T. M.; Lewis, L.; Champagne, C. M.; Sothern, M.; Ryan, D.; Williamson, D. A.	2010	American journal of health promotion : AJHP	https://dx.doi.org/10.4278/ajhp.08031224	PA/SB not an outcome
Parent-targeted mobile phone intervention to increase physical activity in sedentary children: randomized pilot trial	Newton, R. L., Jr.; Marker, A. M.; Allen, H. R.; Machtmes, R.; Han, H.; Johnson, W. D.; Schuna, J. M., Jr.; Broyles, S. T.; Tudor-Locke, C.; Church, T. S.	2014	JMIR mHealth and uHealth	https://dx.doi.org/10.2196/mhealth.3420	Determinant(s) not measured/measured only at one time point
Daily physical activity in Finnish adolescents with long-term illnesses or disabilities: psychosocial associations with participation in sports club	Ng, K.; Rintala, P.; Valimaa, R.; Tynjala, J.; Villberg, J.; Kokko, S.; Kannas, L.	2016	EPIDEMIOLOGY BIOSTATISTICS AND PUBLIC HEALTH	10.2427/11699	Wrong study design
The Effect of Upgrades to Childcare Outdoor Spaces on Preschoolers' Physical Activity: Findings from a Natural Experiment	Ng, M.; Rosenberg, M.; Thornton, A.; Lester, L.; Trost, S. G.; Bai, P.; Christian, H.	2020	International journal of environmental research and public health	https://dx.doi.org/10.3390/ijerph17020468	Wrong mean age
A cluster randomised controlled trial evaluating an incentive-based outdoor physical activity programme to increase outdoor time and prevent myopia in children	Ngo, C. S.; Pan, C. W.; Finkelstein, E. A.; Lee, C. F.; Wong, I. B.; Ong, J.; Ang, M.; Wong, T. Y.; Saw, S. M.	2014	Ophthalmic & physiological optics : the journal of the British College of Ophthalmic Opticians (Optometrists)	https://dx.doi.org/10.1111/opo.12112	Determinant(s) not measured/measured only at one time point
Psychological changes among Muslim students participating in a faith-based school physical activity program	Nicaise, V.; Kahan, D.	2013	Research quarterly for exercise and sport		Wrong study design
The Influence of Health Behaviors During Childhood on Adolescent Health Behaviors, Health Indicators, and Academic Outcomes Among Participants from Hawaii	Nigg, C. R.; Amato, K.	2015	International journal of behavioral medicine	10.1007/s12529-014-9440-4	Determinant(s) not measured/measured only at one time point;
Recess environment and curriculum intervention on children's physical activity: IPLAY	Nigg, C. R.; Kutchman, E.; Amato, K.; Schaefer, C. A.; Zhang, G.; Anwar, M. M. U.; Anthamatten, P.; Browning, R. C.; Brink, L.; Hill, J.	2019	Translational behavioral medicine	https://dx.doi.org/10.1093/tbm/iby015	Determinant(s) not measured/measured only at one time point
Bi-directional prospective associations between objectively measured physical activity and fundamental motor skills in children: a two-year follow-up	Nilsen, A. K. O.; Anderssen, S. A.; Johannessen, K.; Aadland, K. N.; Ylvisaaker, E.; Loftesnes, J. M.; Aadland, E.	2020	The international journal of behavioral nutrition and physical activity	https://dx.doi.org/10.1186/s12966-019-0902-6	Wrong population
Context matters! sources of variability in weekend physical activity among families: a repeated measures study	Noonan, R. J.; Fairclough, S. J.; Knowles, Z. R.; Boddy, L. M.	2017	BMC public health	https://dx.doi.org/10.1186/s12889-017-4232-9	Wrong study design
Self-reported physician-diagnosed asthma among Swedish adolescent, adult and former elite endurance athletes	Norqvist, J.; Eriksson, L.; Soderstrom, L.; Lindberg, A.; Stenfors, N.	2015	The Journal of asthma : official journal of the Association for the Care of Asthma	https://dx.doi.org/10.3109/02770903.2015.1038389	Wrong study design
Mixed method evaluation of the Virtual Traveller physically active lesson intervention: An analysis using the RE-AIM framework	Norris, E.; Dunsmuir, S.; Duke-Williams, O.; Stamatakis, E.; Shelton, N.	2018	Evaluation and program planning	10.1016/j.evalprogplan.2018.01.007	Wrong study design
Virtual field trips as physically active lessons for children: a pilot study	Norris, E.; Shelton, N.; Dunsmuir, S.; Duke-Williams, O.; Stamatakis, E.	2015	BMC public health	https://dx.doi.org/10.1186/s12889-015-1706-5	Determinant(s) not measured/measured only at one time point
Adherence, Compliance, and Health Risk Factor Changes following Short-Term Physical Activity Interventions	Norton, L. H.; Norton, K. I.; Lewis, N. R.	2015	BioMed research international	10.1155/2015/929782	Wrong mean age
Relations Between Autonomous Motivation and Leisure-Time Physical Activity Participation: The Mediating Role of Self-Regulation Techniques	Nurmi, J.; Hagger, M. S.; Haukkala, A.; Araujo-Soares, V.; Hankonen, N.	2016	Journal of sport & exercise psychology	https://dx.doi.org/10.1123/jsep.2015-0222	Determinant(s) not measured/measured only at one time point
Effectiveness of a Family Intervention to Increase Physical Activity in Disadvantaged Areas-A Healthy Generation, a Controlled Pilot Study	Nyberg, G.; Andermo, S.; Nordenfelt, A.; Lidin, M.; Hellenius, M. L.	2020	International journal of environmental research and public health	https://dx.doi.org/10.3390/ijerph17113794	Determinants not modifiable
Effectiveness of a universal parental support programme to promote health behaviours and prevent overweight and obesity in 6-year-old children in disadvantaged areas, the Healthy School Start Study II, a cluster-randomised controlled trial	Nyberg, G.; Norman, A.; Sundblom, E.; Zeebari, Z.; Elinder, L. S.	2016	The international journal of behavioral nutrition and physical activity	https://dx.doi.org/10.1186/s12966-016-0327-4	duplicate
Effectiveness of a universal parental support programme to promote healthy dietary habits and physical activity and to prevent overweight and obesity in 6-year-old children: the Healthy School Start Study, a cluster-randomised controlled trial	Nyberg, G.; Sundblom, E.; Norman, A.; Bohman, B.; Hagberg, J.; Elinder, L. S.	2015	PloS one	https://dx.doi.org/10.1371/journal.pone.0116876	data cannot be retrieved after contacting authors
Changes in Physical Activity, Sleep, Mental Health, and Social Media Use During COVID-19 Lockdown Among Adolescent Girls: A Mixed-Methods Study	O'Kane, S. M.; Lahart, I. M.; Gallagher, A. M.; Carlin, A.; Faulkner, M.; Jago, R.; Murphy, M. H.	2021	Journal of physical activity & health	10.1123/jpah.2020-0649	Determinant(s) not measured/measured only at one time point
Factors Associated with Sustained Exergaming: Longitudinal Investigation	O'Loughlin, E. K.; Barnett, T. A.; McGrath, J. J.; Consalvo, M.; Kakinami, L.	2019	JMIR serious games	https://dx.doi.org/10.2196/13335	Wrong study design
Promoting Fitness and Safety in Elementary Students: a Randomized Control Study of the Michigan Model for Health	O'Neill, J. M.; Clark, J. K.; Jones, J. A.	2016	Journal of school health	10.1111/josh.12407	PA/SB not an outcome
The effects of supplementing maternal and infant diets with lipid-based nutrient supplements on physical activity and sedentary behaviour at preschool age in Ghana	Ocansey, M. E.; Pulakka, A.; Adu-Afarwuah, S.; Young, R. R.; Kumordzie, S. M.; Okronipa, H.; Oaks, B. M.; Dewey, K. G.; Prado, E. L.	2019	The British journal of nutrition	https://dx.doi.org/10.1017/S0007114519001636	Determinant(s) not measured/measured only at one time point
A school-based intervention improved dietary intake outcomes and reduced waist circumference in adolescents: a cluster randomized controlled trial	Ochoa-Aviles, A.; Verstraeten, R.; Huybregts, L.; Andrade, S.; Van Camp, J.; Donoso, S.; Ramirez, P. L.; Lachat, C.; Maes, L.; Kolsteren, P.	2017	Nutrition journal	https://dx.doi.org/10.1186/s12937-017-0299-5	PA/SB not an outcome
Long-term effects of comprehensive school health on health-related knowledge, attitudes, self-efficacy, health behaviours and weight status of adolescents	Ofosu, N. N.; Ekwaru, J. P.; Bastian, K. A.; Loehr, S. A.; Storey, K.; Spence, J. C.; Veugelers, P. J.	2018	BMC public health	10.1186/s12889-018-5427-4	Wrong study design
Using a 3-Day Physical Activity Recall as Homework to Increase Physical Activity in Rural Appalachian School Youth: A 3-Week Pilot Intervention Program	Oh, H. J.; Rana, S.	2017	PHYSICAL EDUCATOR-US	10.18666/TPE-2017-V74-I3-7343	Wrong study design
A school-based intervention to promote physical activity among adolescent girls: rationale, design, and baseline data from the Girls in Sport group randomised controlled trial	Okely, A. D.; Cotton, W. G.; Lubans, D. R.; Morgan, P. J.; Puglisi, L.; Miller, J.; Wright, J.; Batterham, M. J.; Peralta, L. R.; Perry, J.	2011	BMC public health	https://dx.doi.org/10.1186/1471-2458-11-658	Wrong study design
Can Physical Education Improve the Mental Health of Children? The LOOK Study Cluster-Randomized Controlled Trial	Olive, L. S.; Byrne, D.; Cunningham, R. B.; Telford, R. M.; Telford, R. D.	2019	JOURNAL OF EDUCATIONAL PSYCHOLOGY	10.1037/edu0000338	PA/SB not an outcome
Effects of physical activity, fitness and fatness on childrenâ€™s body image: The Australian LOOK longitudinal study	Olive, L. S.; Byrne, D. G.; Cunningham, R. B.; Telford, R. D.	2012	Mental health and physical activity	10.1016/j.mhpa.2012.08.004	Wrong study design
Accelerometer data treatment for adolescents: Fitting a piece of the puzzle	Oliver, M.; Taylor, S.; Iusitini, L.; Stewart, T.; Savila, F.; Tautolo, E. S.; Plank, L.; Paterson, J.; Rush, E.	2017	Journal of Science & Medicine in Sport		Wrong report type
BOUNCE: a community-based mother-daughter healthy lifestyle intervention for low-income Latino families	Olvera, N.; Bush, J. A.; Sharma, S. V.; Knox, B. B.; Scherer, R. L.; Butte, N. F.	2010	Obesity (Silver Spring, Md.)	https://dx.doi.org/10.1038/oby.2009.439	data cannot be retrieved after contacting authors
O22 BOUNCE: A Comprehensive Healthy Lifestyle Summer Program for Minority Adolescents and Parents	Olvera, Norma; Posada, Alexandria; Scherer, Rhonda; Martinez, Nancy; Range, Camille	2020	Journal of Nutrition Education & Behavior		Wrong report type (e.g. grey literature)
Cumulative and bidirectional association of physical activity and sedentary behaviour with health-related quality of life in adolescents	Omorou, A. Y.; Langlois, J.; Lecomte, E.; Briancon, S.; Vuillemin, A.	2016	Quality of life research : an international journal of quality of life aspects of treatment, care and rehabilitation	https://dx.doi.org/10.1007/s11136-015-1172-7	Wrong study design
Adolescentsâ€™ physical activity and sedentary behavior: A pathway in reducing overweight and obesity: The PRALIMAP 2-year cluster randomized controlled trial	Omorou, Abdou Y.; Langlois, Johanne; Lecomte, Edith; Vuillemin, Anne; BrianÃ§on, Serge	2015	Journal of physical activity & health	10.1123/jpah.2014-0035	Determinant(s) not measured/measured only at one time point
Change in physical activity is not associated with change in mental distress among adolescents: the Tromso study: Fit Futures	Opdal, I. M.; Morseth, B.; Handegard, B. H.; Lillevoll, K.; Ask, H.; Nielsen, C. S.; Horsch, A.; Furberg, A. S.; Rosenbaum, S.; Rognmo, K.	2019	BMC public health	https://dx.doi.org/10.1186/s12889-019-7271-6	Wrong study design
Is change in mental distress among adolescents predicted by sedentary behaviour or screen time? Results from the longitudinal population study The Tromso Study: Fit Futures	Opdal, I. M.; Morseth, B.; Handegard, B. H.; Lillevoll, K. R.; Nilsen, W.; Nielsen, C.; Furberg, A. S.; Rosenbaum, S.; Rognmo, K.	2020	BMJ open	https://dx.doi.org/10.1136/bmjopen-2019-035549	PA/SB not an outcome
Assessment of Walking Routes as a Possible Approach for Promoting Physical Activity in Children with Autism Spectrum Disorder: Brief Report	Oreskovic, N. M.; Neumeyer, A. M.; Duggan, M. P.; Kuhlthau, K. A.	2020	Developmental neurorehabilitation	https://dx.doi.org/10.1080/17518423.2019.1646343	Determinant(s) not measured/measured only at one time point
A Multimodal Counseling-Based Adolescent Physical Activity Intervention	Oreskovic, N. M.; Winickoff, J. P.; Perrin, J. M.; Robinson, A. I.; Goodman, E.	2016	The Journal of adolescent health : official publication of the Society for Adolescent Medicine	https://dx.doi.org/10.1016/j.jadohealth.2016.03.012	Determinant(s) not measured/measured only at one time point
Objectively measured physical activity and sedentary time during childhood, adolescence and young adulthood: a cohort study	Ortega, F. B.; Konstabel, K.; Pasquali, E.; Ruiz, J. R.; Hurtig-Wennlof, A.; Maestu, J.; Lof, M.; Harro, J.; Bellocco, R.; Labayen, I.; Veidebaum, T.; Sjostrom, M.	2013	PloS one	https://dx.doi.org/10.1371/journal.pone.0060871	Determinant(s) not measured/measured only at one time point
Regular Physical Activity and Educational Outcomes in Youth: A Longitudinal Study	Owen, K. B.; Parker, P. D.; Astell-Burt, T.; Lonsdale, C.	2018	The Journal of adolescent health : official publication of the Society for Adolescent Medicine	https://dx.doi.org/10.1016/j.jadohealth.2017.09.014	PA/SB not an outcome;
The Feasibility of a Novel School Peer-Led Mentoring Model to Improve the Physical Activity Levels and Sedentary Time of Adolescent Girls: The Girls Peer Activity (G-PACT) Project	Owen, M. B.; Kerner, C.; Taylor, S. L.; Noonan, R. J.; Newson, L.; Kosteli, M. C.; Curry, W. B.; Fairclough, S. J.	2018	Children (Basel, Switzerland)	https://dx.doi.org/10.3390/children5060067	Wrong study design
Physical activity and screen time in adolescents transitioning out of compulsory education: a prospective longitudinal study	Owens, C. S.; Crone, D.; De Ste Croix, M. B. A.; Gidlow, C. J.; James, D. V. B.	2014	Journal of public health (Oxford, England)	https://dx.doi.org/10.1093/pubmed/fdt123	Wrong study design;
Changes in physical activity and fitness after 3 months of home Wii Fit TM use	Owens, S. G.; Garner, J. C., 3rd; Loftin, J. M.; van Blerk, N.; Ermin, K.	2011	Journal of strength and conditioning research	https://dx.doi.org/10.1519/JSC.0b013e3182132d55	Wrong study design;
Do area characteristics predict change in moderate-to-vigorous physical activity from ages 11 to 15 years?	Pabayo, R.; Belsky, J.; Gauvin, L.; Curtis, S.	2011	Social science & medicine (1982)	https://dx.doi.org/10.1016/j.socscimed.2010.09.039	Determinant(s) not measured/measured only at one time point;
Longitudinal changes in active transportation to school in Canadian youth aged 6 through 16 years	Pabayo, R.; Gauvin, L.; Barnett, T. A.	2011	Pediatrics	https://dx.doi.org/10.1542/peds.2010-1612	Wrong study design
A social marketing approach to promoting healthful eating and physical activity in low-income and ethnically diverse schools	Paek, H. J.; Jung, Y. M.; Oh, H. J.; Alaimo, K.; Pfeiffer, K.; Carlson, J. J.; Wen, Y. L.; Betz, H. H.; Orth, J.	2015	Health education journal	10.1177/0017896914540294	Wrong study design
How media campaigns influence children's physical activity: expanding the normative mechanisms of the theory of planned behavior	Paek, H. J.; Oh, H. J.; Hove, T.	2012	Journal of health communication		PAB/SB measured only at one time point
Compulsory School In- and Outdoors-Implications for School Children's Physical Activity and Health during One Academic Year	Pagels, P.; Raustorp, A.; Guban, P.; Froberg, A.; Boldemann, C.	2016	International journal of environmental research and public health	https://dx.doi.org/10.3390/ijerph13070699	Wrong study design
Adolescent Physical Education Class Participation as a Predictor for Adult Physical Activity	Palakshappa, D.; Virudachalam, S.; Oreskovic, N. M.; Goodman, E.	2015	Childhood obesity (Print)	https://dx.doi.org/10.1089/chi.2015.0024	Wrong population
Impact of Structured Movement Time on Preschoolers' Physical Activity Engagement	Palmer, K. K.; Matsuyama, A. L.; Robinson, L. E.	2017	EARLY CHILDHOOD EDUCATION JOURNAL	10.1007/s10643-016-0778-x	Wrong population
Using an integrated approach to evaluate "Where do Flint's families play"	Panken, S. L.; Holaly-Zembo, L.	2015	Journal of public health management and practice : JPHMP	https://dx.doi.org/10.1097/PHH.0000000000000213	PAB/SB measured only at one time point
Individual, socio-cultural and environmental predictors of uptake and maintenance of active commuting in children: longitudinal results from the SPEEDY study	Panter, J.; Corder, K.; Griffin, S. J.; Jones, A. P.; van Sluijs, E. M.	2013	The international journal of behavioral nutrition and physical activity	https://dx.doi.org/10.1186/1479-5868-10-83	Determinant(s) not measured/measured only at one time point
Global goal orientations: Prediction of sport and exercise involvement and smoking	Papaioannou, A. G.; Sagovits, A.; Ampatzoglou, G.; Kalogiannis, P.; Skordala, M.	2011	Psychology of sport and exercise	10.1016/j.psychsport.2010.12.001	data cannot be retrieved after contacting authors
Exercise improves lung function and habitual activity in children with cystic fibrosis	Paranjape, S. M.; Barnes, L. A.; Carson, K. A.; von Berg, K.; Loosen, H.; Mogayzel, P. J., Jr.	2012	Journal of cystic fibrosis : official journal of the European Cystic Fibrosis Society	https://dx.doi.org/10.1016/j.jcf.2011.08.003	Wrong study design
Effect of Exercise Intensity on Spontaneous Physical Activity Energy Expenditure in Overweight Boys: A Crossover Study	Paravidino, V. B.; Mediano, M. F. F.; Hoffman, D. J.; Sichieri, R.	2016	PloS one	https://dx.doi.org/10.1371/journal.pone.0147141	PA/SB not an outcome
Does a single bout of exercise influence subsequent physical activity and sedentary time in overweight boys?	Paravidino, V. B.; Mediano, M. F. F.; Sichieri, R.	2017	Physiology & behavior	https://dx.doi.org/10.1016/j.physbeh.2017.02.016	Determinants not modifiable
Empowering adolescents to be physically active: three-year results of the Sigue la Huella intervention	Pardo, B. M.; Bengoechea, E. G.; Julian Clemente, J. A.; Lanaspa, E. G.	2014	Preventive medicine	https://dx.doi.org/10.1016/j.ypmed.2014.04.023	Determinant(s) not measured/measured only at one time point;
Activity-related typologies and longitudinal change in physical activity and sedentary time in children and adolescents: The UP&DOWN Study	Parker, K.; Timperio, A.; Salmon, J.; Villanueva, K.; Brown, H.; Esteban-Cornejo, I.; Cabanas-Sanchez, V.; Castro-Pinero, J.; Sanchez-Oliva, D.; Veiga, O. L.	2021	Journal of sport and health science	https://dx.doi.org/10.1016/j.jshs.2020.02.004	Determinant(s) not measured/measured only at one time point
Do bedroom screens and the mealtime environment shape different trajectories of child overweight and obesity? Research using the Growing Up in Scotland Study	Parkes, Alison; Green, Michael; Pearce, Anna	2020	International journal of obesity	10.1038/s41366-019-0502-1	PA/SB not an outcome
Evaluation of an intervention to reduce adolescent sitting time during the school day: The 'Stand Up for Health' randomised controlled trial	Parrish, A. M.; Trost, S. G.; Howard, S. J.; Batterham, M.; Cliff, D.; Salmon, J.; Okely, A. D.	2018	Journal of science and medicine in sport	10.1016/j.jsams.2018.05.020	Determinant(s) not measured/measured only at one time point
Evaluation of a pilot school-based physical activity challenge for primary students	Passmore, E.; Donato-Hunt, C.; Maher, L.; Havrlant, R.; Hennessey, K.; Milat, A.; Farrell, L.	2017	Health promotion journal of Australia : official journal of Australian Association of Health Promotion Professionals	https://dx.doi.org/10.1071/HE16021	Determinant(s) not measured/measured only at one time point
Change in Children's Physical Activity: Predictors in the Transition From Elementary to Middle School	Pate, R. R.; Dowda, M.; Dishman, R. K.; Colabianchi, N.; Saunders, R. P.; McIver, K. L.	2019	American journal of preventive medicine	https://dx.doi.org/10.1016/j.amepre.2018.10.012	Wrong study design;
Age-related changes in types and contexts of physical activity in middle school girls	Pate, R. R.; Sallis, J. F.; Ward, D. S.; Stevens, J.; Dowda, M.; Welk, G. J.; Young, D. R.; Jobe, J. B.; Strikmiller, P. K.	2010	American journal of preventive medicine	https://dx.doi.org/10.1016/j.amepre.2010.07.013	Determinant(s) not measured/measured only at one time point
Smartphones vs Wearable Devices for Remotely Monitoring Physical Activity After Hospital Discharge: a Secondary Analysis of a Randomized Clinical Trial	Patel, M. S.; Polsky, D.; Kennedy, E. H.; Small, D. S.; Evans, C. N.; Rareshide, C. A. L.; Volpp, K. G.	2020	JAMA network open	10.1001/jamanetworkopen.2019.20677	Wrong population
Children's Physical Activity Behavior during School Recess: A Pilot Study Using GPS, Accelerometer, Participant Observation, and Go-Along Interview	Pawlowski, C. S.; Andersen, H. B.; Troelsen, J.; Schipperijn, J.	2016	PloS one	https://dx.doi.org/10.1371/journal.pone.0148786	Wrong study design
Use of a FITLINE to Support Families of Overweight and Obese Children in Pediatric Practices	Pbert, L.; Druker, S.; Barton, B.; Olendzki, B.; Andersen, V.; Persuitte, G.; Bram, J.; Kurtz, S.; Powers, E. M.; Crawford, S.; Geller, A. C.	2016	Childhood obesity (Print)	https://dx.doi.org/10.1089/chi.2015.0101	Determinant(s) not measured/measured only at one time point
A School-Based Program for Overweight and Obese Adolescents: a Randomized Controlled Trial	Pbert, L.; Druker, S.; Barton, B.; Schneider, K. L.; Olendzki, B.; Gapinski, M. A.; Kurtz, S.; Osganian, S.	2016	Journal of school health	10.1111/josh.12428	Determinant(s) not measured/measured only at one time point
School nurse-delivered intervention for overweight and obese adolescents: outcomes from a randomized controlled trial	Pbert, L.; Druker, S.; Gapinski, M. A.; Gellar, L.; Magner, R.; Reed, G.; Osganian, S.	2010	Obesity (Silver Spring, Md.)		Determinant(s) not measured/measured only at one time point;
Early predictors of objectively measured physical activity and sedentary behaviour in 8-10 year old children: the Gateshead Millennium Study	Pearce, M. S.; Basterfield, L.; Mann, K. D.; Parkinson, K. N.; Adamson, A. J.; Reilly, J. J.; Gateshead Millennium Study Core, T.	2012	PloS one	https://dx.doi.org/10.1371/journal.pone.0037975	Wrong study design
Reducing screen-time and unhealthy snacking in 9-11 year old children: the Kids FIRST pilot randomised controlled trial	Pearson, N.; Biddle, S. J. H.; Griffiths, P.; Sherar, L. B.; McGeorge, S.; Haycraft, E.	2020	BMC public health	https://dx.doi.org/10.1186/s12889-020-8232-9	Determinants not modifiable
Is participation in after-school physical activity associated with increased total physical activity? A study of high school pupils in the Czech Republic	Pelclova, J.; El Ansari, W.; Vasickova, J.	2010	International journal of environmental research and public health	https://dx.doi.org/10.3390/ijerph7072853	Determinant(s) not measured/measured only at one time point
A Communication Inequalities Approach to Disparities in Physical Activities: The Case of the VERB Campaign	Pena-Y-Lillo, M.; Lee, C. J.	2019	Journal of health communication	https://dx.doi.org/10.1080/10810730.2019.1583699	Wrong study design
A pilot randomized, controlled trial of an active video game physical activity intervention	Peng, W.; Pfeiffer, K. A.; Winn, B.; Lin, J. H.; Suton, D.	2015	Health psychology	10.1037/hea0000302	Wrong mean age
Effects of a childhood obesity prevention program aimed at executive cognitive function: the pathways trial	Pentz, M. A.; Huh, J.; Riggs, N. R.; Spruijt-Metz, D.; Chou, C. P.	2011	Obesity.	10.1038/oby.2011.226	Wrong report type
Places where children are active: A longitudinal examination of children's physical activity	Perry, C. K.; Ackert, E.; Sallis, J. F.; Glanz, K.; Saelens, B. E.	2016	Preventive medicine	https://dx.doi.org/10.1016/j.ypmed.2016.09.015	Determinant(s) not measured/measured only at one time point;
Social Cognitive Theory and Accelerometer Assessed Physical Activity among Adolescents Living in Rural Appalachia	Petosa, R. L.; Smith, L.	2020	American journal of health education	10.1080/19325037.2020.1713262	Wrong study design
Effects of the Girls on the Move randomized trial on adiposity and aerobic performance (secondary outcomes) in low-income adolescent girls	Pfeiffer, K. A.; Robbins, L. B.; Ling, J.; Sharma, D. B.; Dalimonte-Merckling, D. M.; Voskuil, V. R.; Kaciroti, N.; Resnicow, K.	2019	Pediatric obesity	https://dx.doi.org/10.1111/ijpo.12559	PA/SB not an outcome
Feasibility of Using a Commercial Fitness Tracker as an Adjunct to Family-Based Weight Management Treatment: Pilot Randomized Trial	Phan, T. L. T.; Barnini, N.; Xie, S.; Martinez, A.; Falini, L.; Abatemarco, A.; Waldron, M.; Benton, J. M.; Frankenberry, S.; Coleman, C.; Nguyen, L.; Bo, C.; Datto, G. A.; Werk, L. N.	2018	JMIR mHealth and uHealth	https://dx.doi.org/10.2196/10523	Determinant(s) not measured/measured only at one time point
A Summer Health Program for African-American High School Students in Baltimore, Maryland: Community Partnership for Integrative Health	Pierce, B.; Bowden, B.; McCullagh, M.; Diehl, A.; Chissell, Z.; Rodriguez, R.; Berman, B. M.; D Adamo, C. R.	2017	Explore (New York, N.Y.)	https://dx.doi.org/10.1016/j.explore.2017.02.002	Determinant effect on/association PAB/SB not reported;
Physical Activity Habits and Well-Being among 6-Year-Old Children: The "Improving Umbrian Kids' Healthy Lifestyle", an Uncontrolled Pilot Study Project	Pippi, R.; Buratta, L.; Germani, A.; Fanelli, C. G.; Mazzeschi, C.	2020	International journal of environmental research and public health	https://dx.doi.org/10.3390/ijerph17176067	Wrong study design
Maternal BMI Change Linked to Child Activity Change in Family-Based Behavioral Interventions for Pediatric Weight Management	Pona, A. A.; Carlson, J. A.; Shook, R. P.; Dreyer Gillette, M. L.; Davis, A. M.	2019	Childhood obesity (Print)	https://dx.doi.org/10.1089/chi.2018.0284	Wrong study design
The Impact of Incentives on Intrinsic and Extrinsic Motives for Fitness-Center Attendance in College First-Year Students	Pope, L.; Harvey, J.	2015	American journal of health promotion	10.4278/ajhp.140408-QUAN-135	Wrong population
Using the Transtheoretical Model to Examine the Effects of Exergaming on Physical Activity Among Children	Pope, Z. C.; Lewis, B. A.; Gao, Z.	2015	Journal of physical activity & health	10.1123/jpah.2014-0310	Wrong study design
Evaluation of a Walking-Track Intervention to Increase Children's Physical Activity during Primary School Break Times	Powell, E.; Woodfield, L. A.; Powell, A. J.; Nevill, A. M.; Myers, T. D.	2018	Children (Basel, Switzerland)	https://dx.doi.org/10.3390/children5100135	Wrong study design;
Results of a Family-Based Intervention Promoting Healthy Weight Strategies in Overweight Hispanic Adolescents and Parents: An RCT	Prado, G.; Fernandez, A.; St George, S. M.; Lee, T. K.; Lebron, C.; Tapia, M. I.; Velazquez, M. R.; Messiah, S. E.	2020	American journal of preventive medicine	10.1016/j.amepre.2020.06.010	PA/SB not an outcome
From secondary school to university: associations between sport participation and total and domain-specific sedentary behaviours in Spanish students	Prat, I. A.; Vinolas, E. C.; Canas, J. C. M.; Wasley, D. A.; Puig-Ribera, A.	2020	European journal of pediatrics	https://dx.doi.org/10.1007/s00431-020-03655-y	Determinant(s) not measured/measured only at one time point;
Goal conflict and goal facilitation as predictors of daily accelerometer-assessed physical activity	Presseau, Justin; Tait, Richard I.; Johnston, Derek W.; Francis, Jill J.; Sniehotta, Falko F.	2013	Health psychology	10.1037/a0029430	Wrong population
Effectiveness of YouRAction, an intervention to promote adolescent physical activity using personal and environmental feedback: a cluster RCT	Prins, R. G.; Brug, J.; van Empelen, P.; Oenema, A.	2012	PloS one	https://dx.doi.org/10.1371/journal.pone.0032682	Determinant(s) not measured/measured only at one time point
Availability of sports facilities as moderator of the intention-sports participation relationship among adolescents	Prins, R. G.; van Empelen, P.; Te Velde, S. J.; Timperio, A.; van Lenthe, F. J.; Tak, N. I.; Crawford, D.; Brug, J.; Oenema, A.	2010	Health education research	https://dx.doi.org/10.1093/her/cyq024	Determinant(s) not measured/measured only at one time point
A multifactorial approach to prevent adiposity and improve fitness in predominantly migrant preschool children: cluster-randomized controlled trial (the Ballabeina study)	Puder, J. J.; Marques-Vidal, P.; Zahner, L.; Niederer, I.; BÃ¼rgi, F.; Ebenegger, V.; Hartmann, T.; Meyer, U.; Schindler, C. H.; Nydegger, A.; et al.,	2010	Obesity reviews	10.1111/j.1467-789X.2010.00763-6.x	Wrong report type
The effectiveness of a community playground intervention	Quigg, R.; Reeder, A. I.; Gray, A.; Holt, A.; Waters, D.	2012	Journal of urban health : bulletin of the New York Academy of Medicine	https://dx.doi.org/10.1007/s11524-011-9622-1	Determinant(s) not measured/measured only at one time point;
Results of a randomized trial testing messages tailored to participant-selected topics among female college students: Physical activity outcomes	Quintiliani, Lisa M.; Campbell, Marci K.; Bowling, J. Michael; Steck, Susan; Haines, Pamela S.; DeVellis, Brenda M.	2010	Journal of physical activity & health		Wrong population
Educational program had a positive effect on the intake of fat, fruits and vegetables and physical activity in students attending public elementary schools of Mexico	QuizÃ¡n-Plata, T.; Villarreal Meneses, L.; Esparza Romero, J.; BolaÃ±os Villar, A. V.; DÃ­az Zavala, R. G.	2014	Nutricion hospitalaria	10.3305/nh.2014.30.3.7438	Wrong language (no translation available)
A longitudinal analysis of relationships between neighborhood context and underserved children's physical activity in a rapidly growing city	Rachal, S. S.; Heerman, W. J.; Sommer, E. C.; Martin, N. C.; Barkin, S. L.	2021	Preventive medicine reports	https://dx.doi.org/10.1016/j.pmedr.2021.101437	Wrong population
Feasibility of activity-promoting video games among obese adolescents and young adults in a clinical setting	Radon, Katja; FÃ¼rbeck, Barbara; Thomas, Silke; Siegfried, Wolfgang; Nowak, Dennis; von Kries, RÃ¼diger	2011	Journal of science and medicine in sport	10.1016/j.jsams.2010.07.009	Medical conditions
A cluster randomized controlled trial comparing the effectiveness of an individual planning intervention with collaborative planning in adolescent friendship dyads to enhance physical activity (TWOgether)	Radtke, T.; Luszczynska, A.; Schenkel, K.; Biddle, S.; Scholz, U.	2018	BMC public health	https://dx.doi.org/10.1186/s12889-018-5818-6	Wrong report type
Childhood Excess Weight in Spain From 2006 to 2012. Determinants and Parental Misperception	Ramiro-Gonzalez, M. D.; Sanz-Barbero, B.; Royo-Bordonada, M. A.	2017	Revista espanola de cardiologia (English ed.)	https://dx.doi.org/10.1016/j.rec.2017.02.026	PAB/SB measured only at one time point
Recess Behaviors of Urban Children 16 Months After a Green Schoolyard Renovation	Raney, M. A.; Bowers, A. L.; Rissberger, A. L.	2021	Journal of physical activity & health	10.1123/jpah.2020-0280	Determinant(s) not measured/measured only at one time point
Physical Activity and Social Behaviors of Urban Children in Green Playgrounds	Raney, M. A.; Hendry, C. F.; Yee, S. A.	2019	American journal of preventive medicine	https://dx.doi.org/10.1016/j.amepre.2018.11.004	Determinant(s) not measured/measured only at one time point
Factors predicting changes in physical activity through adolescence: the Young-HUNT Study, Norway	Rangul, V.; Holmen, T. L.; Bauman, A.; Bratberg, G. H.; Kurtze, N.; Midthjell, K.	2011	The Journal of adolescent health : official publication of the Society for Adolescent Medicine	https://dx.doi.org/10.1016/j.jadohealth.2010.09.013	Wrong study design
Brief report: Longitudinal associations between sedentary behaviours and depressive symptoms in adolescent girls	Raudsepp, L.	2016	Journal of adolescence	https://dx.doi.org/10.1016/j.adolescence.2016.06.001	Wrong study design
One-year longitudinal study found a bidirectional relationship between physical activity and sleep disturbance in teenage Estonian girls	Raudsepp, L.	2018	Acta paediatrica (Oslo, Norway : 1992)	https://dx.doi.org/10.1111/apa.14279	Wrong PAB/SB measurement method;
Brief report: Relationships between physical activity and depressive symptoms in adolescent girls	Raudsepp, L.; Neissaar, I.	2012	Journal of adolescence	https://dx.doi.org/10.1016/j.adolescence.2012.04.003	Wrong study design
A longitudinal assessment of the links between physical activity and physical self-worth in adolescent females	Raudsepp, Lennart; Neissaar, Inga; Kull, Merike	2013	European journal of sport science	10.1080/17461391.2013.775349	Wrong study design
Longitudinal Associations Between Sedentary Behavior of Adolescent Girls, Their Mothers, and Best Friends	Raudsepp, L.; Riso, E. M.	2017	Pediatric exercise science	https://dx.doi.org/10.1123/pes.2016-0255	Wrong study design
Prediction of physical activity intention and behavior in a longitudinal sample of adolescent girls	Raudsepp, L.; Viira, R.; Hannus, A.	2010	Perceptual and motor skills		Wrong study design
Eight-year secular trends of pedometer-determined physical activity in young Swedish adolescents	Raustorp, Anders; Ekroth, Yvonne	2010	Journal of physical activity & health		Determinant(s) not measured/measured only at one time point
Tracking of pedometer-determined physical activity: a 10-year follow-up study from adolescence to adulthood in Sweden	Raustorp, A.; Ekroth, Y.	2013	Journal of physical activity & health		Determinant(s) not measured/measured only at one time point
Family characteristics predicting favourable changes in 10 and 11-year-old childrenâ€™s lifestyle-related health behaviours during an 18-month follow-up	Ray, Carola; Roos, Eva	2012	Appetite	10.1016/j.appet.2011.10.009	Wrong study design;
Impact of scheduling multiple outdoor free-play periods in childcare on child moderate-to-vigorous physical activity: a cluster randomised trial	Razak, L. A.; Yoong, S. L.; Wiggers, J.; Morgan, P. J.; Jones, J.; Finch, M.; Sutherland, R.; Lecathelnais, C.; Gillham, K.; Clinton-McHarg, T.; et al.,	2018	International journal of behavioral nutrition and physical activity	10.1186/s12966-018-0665-5	Wrong mean age
Light exposure and physical activity in myopic and emmetropic children	Read, S. A.; Collins, M. J.; Vincent, S. J.	2014	Optometry and vision science : official publication of the American Academy of Optometry	https://dx.doi.org/10.1097/OPX.0000000000000160	Wrong study design
Governmental interventions and youth physical activity in France	Recours, R.; Hanula, G.; Travert, M.; Sabiston, C.; Griffet, J.	2011	Child: care, health and development	10.1111/j.1365-2214.2010.01167.x	Wrong study design
Effects of School Gardening Lessons on Elementary School Children's Physical Activity and Sedentary Time	Rees-Punia, E.; Holloway, A.; Knauft, D.; Schmidt, M. D.	2017	Journal of physical activity & health	10.1123/jpah.2016-0725	Wrong study design
Evaluation of a voucher scheme to increase child physical activity in participants of a school physical activity trial in the Hunter region of Australia	Reilly, K.; Bauman, A.; Reece, L.; Lecathelinais, C.; Sutherland, R.; Wolfenden, L.	2021	BMC public health	https://dx.doi.org/10.1186/s12889-021-10588-0	Determinant(s) not measured/measured only at one time point
Validity and reliability of a self-report instrument to assess social support and physical environmental correlates of physical activity in adolescents	Reimers, A. K.; Jekauc, D.; Mess, F.; Mewes, N.; Woll, A.	2012	BMC public health	https://dx.doi.org/10.1186/1471-2458-12-705	Wrong study design
7-Year follow-up of a lifestyle intervention in overweight children: comparison to an untreated control group	Reinehr, T.; Bucksch, J.; MÃ¼ller, A.; Finne, E.; Kolip, P.	2018	Clinical nutrition (Edinburgh, Scotland)	10.1016/j.clnu.2017.08.017	PA/SB not an outcome
Development and evaluation of the lifestyle intervention "obeldicks light" for overweight children and adolescents	Reinehr, T.; Schaefer, A.; Winkel, K.; Finne, E.; Kolip, P.	2011	Journal of public health	10.1007/s10389-011-0410-x	Determinant(s) not measured/measured only at one time point
Associations between physical activity, body composition, and physical fitness in the transition from preschool to school	Reisberg, K.; Riso, E. M.; Jurimae, J.	2020	Scandinavian journal of medicine & science in sports	https://dx.doi.org/10.1111/sms.13784	Determinant(s) not measured/measured only at one time point
A longitudinal study of childrenâ€™s outside play using family environment and perceived physical environment as predictors	Remmers, Teun; Broeren, Suzanne M. L.; Renders, Carry M.; Hirasing, Remy A.; van Grieken, Amy; Raat, Hein	2014	The international journal of behavioral nutrition and physical activity		Wrong study design
Daily Weather and Children's Physical Activity Patterns	Remmers, T.; Thijs, C.; Timperio, A.; Salmon, J. O.; Veitch, J.; Kremers, S. P. J.; Ridgers, N. D.	2017	Medicine and science in sports and exercise	https://dx.doi.org/10.1249/MSS.0000000000001181	Determinants not modifiable
Investigating longitudinal context-specific physical activity patterns in transition from primary to secondary school using accelerometers, GPS, and GIS	Remmers, T.; Van Kann, D.; Kremers, S.; Ettema, D.; de Vries, S. I.; Vos, S.; Thijs, C.	2020	The international journal of behavioral nutrition and physical activity	https://dx.doi.org/10.1186/s12966-020-00962-3	Determinant(s) not measured/measured only at one time point
Effects of a physical activity intervention on schoolchildren's health-related quality of life: The active smarter kids (ASK) cluster-randomized controlled trial	Resaland, G. K.; Aadland, E.; Moe, V. F.; Kolotkin, R. L.; Anderssen, S. A.; Andersen, J. R.	2019	Preventive medicine reports	https://dx.doi.org/10.1016/j.pmedr.2018.11.002	PA/SB not an outcome
Changes in intentions, planning, and self-efficacy predict changes in behaviors: An application of latent true change modeling	Reuter, Tabea; Ziegelmann, Jochen P.; Wiedemann, Amelie U.; Geiser, Christian; Lippke, Sonia; SchÃ¼z, Benjamin; Schwarzer, Ralf	2010	Journal of health psychology	10.1177/1359105309360071	Wrong mean age
Predictors of adolescents' health-promoting behaviors guided by primary socialization theory	Rew, L.; Arheart, K. L.; Thompson, S.; Johnson, K.	2013	Journal for specialists in pediatric nursing	10.1111/jspn.12036	Wrong study design
Longitudinal influence of musculo-skeletal injuries and extra physical education on physical fitness in schoolchildren	Rexen, C. T.; Ersboll, A. K.; Wedderkopp, N.; Andersen, L. B.	2016	Scandinavian journal of medicine & science in sports	10.1111/sms.12618	PA/SB not an outcome;
Contribution of high and moderate-intensity physical education classes to the daily physical activity level in children	Reyes-Amigo, TomÃS; Molina, Javier Saa; Martinez Mera, Gonzalo; De Souza Lima, Josivaldo; Ibarra Mora, Jessica; Soto-SÃNchez, Johana	2021	Journal of Physical Education & Sport		Wrong study design
Addressing barriers to physical activity in schoolchildren with asthma: results of a pilot cluster randomized controlled trial	Reznik, M.; Ozuah, P. O.	2016	European journal of pediatrics	10.1007/s00431-016-2785-8	Wrong report type
A classroom-based physical activity intervention for urban kindergarten and first-grade students: a feasibility study	Reznik, M.; Wylie-Rosett, J.; Kim, M.; Ozuah, P. O.	2015	Childhood obesity (Print)	https://dx.doi.org/10.1089/chi.2014.0090	Determinant(s) not measured/measured only at one time point
Pilot study of a family physical activity planning intervention among parents and their children	Rhodes, R. E.; Naylor, P. J.; McKay, H. A.	2010	Journal of behavioral medicine	https://dx.doi.org/10.1007/s10865-009-9237-0	Wrong study design
Randomized trial to reduce cardiovascular risk in women with recent preeclampsia	Rich-Edwards, Janet W.; Stuart, Jennifer J.; Skurnik, Geraldine; Roche, Andrea T.; Tsigas, Eleni; Fitzmaurice, Garrett M.; Wilkins-Haug, Louise E.; Levkoff, Sue E.; Seely, Ellen W.	2019	Journal of Women's Health	10.1089/jwh.2018.7523	Wrong population
A School-Based Injury Prevention Program to Reduce Sport Injury Risk and Improve Healthy Outcomes in Youth: A Pilot Cluster-Randomized Controlled Trial	Richmond, Sarah A.; Jian, Kang; Doyle-Baker, Patricia K.; Nettel-Aguirre, Alberto; Emery, Carolyn A.	2016	Clinical journal of sport medicine		PA/SB not an outcome
Potential moderators of day-to-day variability in children's physical activity patterns	Ridgers, N. D.; Barnett, L. M.; Lubans, D. R.; Timperio, A.; Cerin, E.; Salmon, J.	2018	Journal of sports sciences	https://dx.doi.org/10.1080/02640414.2017.1328126	Wrong study design
Examining influences on boy's and girls' physical activity patterns: the A-CLASS project	Ridgers, N. D.; Graves, L. E. F.; Foweather, L.; Stratton, G.	2010	Pediatric exercise science		Wrong study design
Differences in physical activity during school recess	Ridgers, N. D.; Saint-Maurice, P. F.; Welk, G. J.; Siahpush, M.; Huberty, J.	2011	The Journal of school health	https://dx.doi.org/10.1111/j.1746-1561.2011.00625.x	Wrong study design
Effect of commercial wearables and digital behaviour change resources on the physical activity of adolescents attending schools in socio-economically disadvantaged areas: the RAW-PA cluster-randomised controlled trial	Ridgers, N. D.; Timperio, A.; Ball, K.; Lai, S. K.; Brown, H.; Macfarlane, S.; Salmon, J.	2021	The international journal of behavioral nutrition and physical activity	https://dx.doi.org/10.1186/s12966-021-01110-1	Determinant(s) not measured/measured only at one time point;
A cluster-randomised controlled trial to promote physical activity in adolescents: the Raising Awareness of Physical Activity (RAW-PA) Study	Ridgers, N. D.; Timperio, A.; Brown, H.; Ball, K.; Macfarlane, S.; Lai, S. K.; Richards, K.; Ngan, W.; Salmon, J.	2017	BMC public health	https://dx.doi.org/10.1186/s12889-016-3945-5	Wrong report type
Compensation of Physical Activity and Sedentary Time in Primary School Children	Ridgers, N. D.; Timperio, A.; Cerin, E.; Salmon, J.	2014	Medicine and science in sports and exercise	10.1249/MSS.0000000000000275	Wrong study design
What factors are associated with adolescents' school break time physical activity and sedentary time?	Ridgers, N. D.; Timperio, A.; Crawford, D.; Salmon, J.	2013	PloS one	https://dx.doi.org/10.1371/journal.pone.0056838	Wrong study design;
Contemporaneous trajectories of physical activity and screen time in adolescents	Riglea, T.; Dore, I.; O'Loughlin, J.; Belanger, M.; Sylvestre, M. P.	2021	APPLIED PHYSIOLOGY NUTRITION AND METABOLISM	10.1139/apnm-2020-0631	Determinant(s) not measured/measured only at one time point
Active play in ASP -a matched-pair cluster-randomized trial investigating the effectiveness of an intervention in after-school programs for supporting children's physical activity	Riiser, K.; Richardsen, K. R.; Haugen, A. L. H.; Lund, S.; Londal, K.	2020	BMC public health	https://dx.doi.org/10.1186/s12889-020-08645-1	Determinant(s) not measured/measured only at one time point
Self-Reported Peer Victimization and Objectively Measured Physical Activity Behavior in Boys: A Quasi-Experimental Study	Rittenhouse, Melissa; Barkley, Jacob	2013	Journal of exercise physiology online		Wrong study design
Intervention Effects of "Girls on the Move" on Increasing Physical Activity: A Group Randomized Trial	Robbins, L. B.; Ling, J.; Sharma, D. B.; Dalimonte-Merckling, D. M.; Voskuil, V. R.; Resnicow, K.; Kaciroti, N.; Pfeiffer, K. A.	2019	Annals of behavioral medicine : a publication of the Society of Behavioral Medicine	https://dx.doi.org/10.1093/abm/kay054	Determinant(s) not measured/measured only at one time point;
Examining reach, dose, and fidelity of the "Girls on the Move" after-school physical activity club: a process evaluation	Robbins, L. B.; Ling, J.; Toruner, E. K.; Bourne, K. A.; Pfeiffer, K. A.	2016	BMC public health	https://dx.doi.org/10.1186/s12889-016-3329-x	Wrong study design;
Moderators in a physical activity intervention for adolescent girls	Robbins, L. B.; Ling, J.; Wen, F.	2020	Pediatric research	https://dx.doi.org/10.1038/s41390-020-0818-5	Determinant(s) not measured/measured only at one time point
Process evaluation for a school-based physical activity intervention for 6th- and 7th-grade boys: reach, dose, and fidelity	Robbins, L. B.; Pfeiffer, K. A.; Wesolek, S. M.; Lo, Y. J.	2014	Evaluation and program planning	https://dx.doi.org/10.1016/j.evalprogplan.2013.09.002	PA/SB not an outcome
Self-Reported Participation in Sport/Exercise Among Adolescents and Young Adults With and Without Mild to Moderate Intellectual Disability	Robertson, J.; Emerson, E.; Baines, S.; Hatton, C.	2018	Journal of physical activity & health	https://dx.doi.org/10.1123/jpah.2017-0035	Wrong study design
Organized recess as a strategy to improve physical activity levels and physical condition in adolescents	Rodriguez-Rodriguez, F.; Roblero, S. M.; Ferrari, G. L. D.	2021	RETOS-NUEVAS TENDENCIAS EN EDUCACION FISICA DEPORTE Y RECREACION		Wrong language (no translation available)
The relation between cognitive and motor performance and their relevance for childrenâ€™s transition to school: A latent variable approach	Roebers, Claudia M.; RÃ¶thlisberger, Marianne; Neuenschwander, Regula; Cimeli, Patrizia; Michel, Eva; JÃ¤ger, Katja	2014	Human movement science	10.1016/j.humov.2013.08.011	PA/SB not an outcome;
Use of an open-loop system to increase physical activity	Roemmich, J. N.; Lobarinas, C. L.; Barkley, J. E.; White, T. M.; Paluch, R.; Epstein, L. H.	2012	Pediatric exercise science		Determinant(s) not measured/measured only at one time point
Heterogeneity in Early Life Investments: A Longitudinal Analysis of Children's Time Use	Rokicki, S.; McGovern, M. E.	2020	REVIEW OF INCOME AND WEALTH	10.1111/roiw.12440	Determinants not modifiable
Older versus newer media and the well-being of United States youth: results from a national longitudinal panel	Romer, D.; Bagdasarov, Z.; More, E.	2013	The Journal of adolescent health : official publication of the Society for Adolescent Medicine	https://dx.doi.org/10.1016/j.jadohealth.2012.11.012	PA/SB not an outcome
Bone Mass Development in Childhood and Its Association with Physical Activity and Vitamin D Levels. The CHAMPS-Study DK	Ronne, M. S.; Heidemann, M.; Lylloff, L.; Schou, A. J.; Tarp, J.; Laursen, J. O.; Jorgensen, N. R.; Husby, S.; Wedderkopp, N.; Molgaard, C.	2019	Calcified tissue international	https://dx.doi.org/10.1007/s00223-018-0466-5	PAB/SB measured only at one time point
Environmental correlates of objectively measured physical activity in after-school recreation sessions	Rosenkranz, R.; Welk, G.; Dzewaltowski, D.	2010	Journal of science and medicine in sport	10.1016/j.jsams.2010.10.685	Wrong report type
A group-randomized controlled trial for health promotion in Girl Scouts: healthier troops in a SNAP (Scouting Nutrition & Activity Program)	Rosenkranz, R. R.; Behrens, T. K.; Dzewaltowski, D. A.	2010	BMC public health	https://dx.doi.org/10.1186/1471-2458-10-81	Determinant(s) not measured/measured only at one time point
A cluster-randomized controlled trial of strategies to increase adolescents' physical activity and motivation during physical education lessons: the Motivating Active Learning in Physical Education (MALP) trial	Rosenkranz, R. R.; Lubans, D. R.; Peralta, L. R.; Bennie, A.; Sanders, T.; Lonsdale, C.	2012	BMC public health	https://dx.doi.org/10.1186/1471-2458-12-834	Wrong study design
Physical activity intervention using Fitbits in an introductory college health course	Rote, A. E.	2017	Health education journal	10.1177/0017896916674505	Wrong population
The Efficacy of a Walking Intervention Using Social Media to Increase Physical Activity: a Randomized Trial	Rote, A. E.; Klos, L. A.; Brondino, M. J.; Harley, A. E.; Swartz, A. M.	2015	Journal of physical activity & health	10.1123/jpah.2014-0279	Determinant(s) not measured/measured only at one time point
The Effects of a 2-Year Middle School Physical Education Program on Physical Activity and Its Determinants	Roth, S. E.; Gill, M.; Chan-Golston, A. M.; Rice, L. N.; Crespi, C. M.; Koniak-Griffin, D.; Prelip, M. L.	2019	Journal of physical activity & health	https://dx.doi.org/10.1123/jpah.2018-0632	Wrong study design
Physical activity and depressive symptoms in adolescents: a prospective study	Rothon, C.; Edwards, P.; Bhui, K.; Viner, R. M.; Taylor, S.; Stansfeld, S. A.	2010	BMC medicine	https://dx.doi.org/10.1186/1741-7015-8-32	Wrong study design
A longitudinal test of the theory of planned behaviour to explain physical activity level in children: exploration of the role of gender and age	Roux, L.; Gourlan, M.; Cousson-Gelie, F.	2021	Psychology & health	https://dx.doi.org/10.1080/08870446.2020.1798957	Determinants not modifiable
Longitudinal physical activity trajectories from childhood to adulthood and their determinants: The Young Finns Study	Rovio, S. P.; Yang, X.; Kankaanpaa, A.; Aalto, V.; Hirvensalo, M.; Telama, R.; Pahkala, K.; Hutri-Kahonen, N.; Viikari, J. S. A.; Raitakari, O. T.; Tammelin, T. H.	2018	Scandinavian journal of medicine & science in sports	https://dx.doi.org/10.1111/sms.12988	Wrong population
Effectiveness of a Parent-led Physical Activity Intervention in Youth with Obesity	Rubin, D. A.; Wilson, K. S.; Dumont-Driscoll, M.; Rose, D. J.	2019	Medicine and science in sports and exercise	https://dx.doi.org/10.1249/MSS.0000000000001835	Determinant(s) not measured/measured only at one time point
Rationale and design of active play @ home: a parent-led physical activity program for children with and without disability	Rubin, D. A.; Wilson, K. S.; Wiersma, L. D.; Weiss, J. W.; Rose, D. J.	2014	BMC pediatrics	https://dx.doi.org/10.1186/1471-2431-14-41	Wrong report type
A group exercise intervention with motivational interviewing for survivors of childhood cancer: pilot and feasibility	Ruble, K.; Scarvalone, S.; Gallicchio, L.; Davis, C.	2014	Psycho-oncology.	10.1111/j.1099-1611.2014.3696	Wrong report type
Associations between neuromuscular function and levels of physical activity differ for boys and girls during puberty	Rudroff, T.; Kelsey, M. M.; Melanson, E. L.; McQueen, M. B.; Enoka, R. M.	2013	The Journal of pediatrics	https://dx.doi.org/10.1016/j.jpeds.2013.01.014	Wrong study design
Cardiorespiratory Fitness May Help in Protecting Against Depression Among Middle School Adolescents	Ruggero, C. J.; Petrie, T.; Sheinbein, S.; Greenleaf, C.; Martin, S.	2015	The Journal of adolescent health : official publication of the Society for Adolescent Medicine	https://dx.doi.org/10.1016/j.jadohealth.2015.03.016	PA/SB not an outcome
Facebook-delivered physical activity promotion intervention for overweight and obese adolescents	Ruotsalainen, H.; Kaariainen, M.; Tammelin, T.; Kyngas, H.	2014	Obesity facts	10.1159/000363668	Wrong report type
Effectiveness of Facebook-Delivered Lifestyle Counselling and Physical Activity Self-Monitoring on Physical Activity and Body Mass Index in Overweight and Obese Adolescents: A Randomized Controlled Trial	Ruotsalainen, H.; Kyngas, H.; Tammelin, T.; Heikkinen, H.; Kaariainen, M.	2015	Nursing research and practice	https://dx.doi.org/10.1155/2015/159205	Determinant effect on/association PAB/SB not reported
A school-based obesity control programme: Project Energize. Two-year outcomes	Rush, E.; Reed, P.; McLennan, S.; Coppinger, T.; Simmons, D.; Graham, D.	2012	British journal of nutrition	10.1017/S0007114511003151	PA/SB not an outcome
Which school- and home-based factors in elementary school-age children predict physical activity and sedentary behavior in secondary school-age children? A prospective cohort study	Rutten, C.; Boen, F.; Seghers, J.	2015	Journal of physical activity & health	https://dx.doi.org/10.1123/jpah.2013-0128	Determinant(s) not measured/measured only at one time point
A pilot study evaluating nutritional outcomes from a behaviour change intervention with adolescents	Ryan, L.; Martin, J.	2012	Proceedings of the Nutrition Society	10.1017/s0029665112002376	Wrong report type
Bidirectional Relationships among Children's Perceived Competence, Motor Skill Competence, Physical Activity, and Cardiorespiratory Fitness across One School Year	Ryu, S.; Lee, J. E.; Zeng, N.; Stodden, D.; McDonough, D. J.; Liu, W.; Gao, Z.	2021	BioMed research international	https://dx.doi.org/10.1155/2021/1704947	Wrong study design;
Effects of a 2-Year School-Based Intervention of Enhanced Physical Education in the Primary School	Sacchetti, R.; Ceciliani, A.; Garulli, A.; Dallolio, L.; Beltrami, P.; Leoni, E.	2013	Journal of school health	10.1111/josh.12076	Determinant(s) not measured/measured only at one time point
Above average increases in body fat from 9 to 15 years of age had a negative impact on academic performance, independent of physical activity	Saevarsson, E. S.; Gudmundsdottir, S. L.; Kantomaa, M.; Arngrimsson, S. A.; Sveinsson, T.; Skulason, S.; Johannsson, E.	2019	Acta paediatrica (Oslo, Norway : 1992)	https://dx.doi.org/10.1111/apa.14459	PA/SB not an outcome
Moderating influences of baseline activity levels in school physical activity programming for children: the Ready for Recess project	Saint-Maurice, P. F.; Welk, G. J.; Russell, D. W.; Huberty, J.	2014	BMC public health	https://dx.doi.org/10.1186/1471-2458-14-103	Determinant(s) not measured/measured only at one time point;
A cross-sectional and longitudinal study of travel by walking before and after school among eighth-grade girls	Saksvig, B. I.; Webber, L. S.; Elder, J. P.; Ward, D.; Evenson, K. R.; Dowda, M.; Chae, S. E.; Treuth, M. S.	2012	The Journal of adolescent health : official publication of the Society for Adolescent Medicine	https://dx.doi.org/10.1016/j.jadohealth.2012.03.003	data cannot be retrieved after contacting authors
SCHOOL-BASED PHYSICAL ACTIVITY INTERVENTION IMPROVES THE PHYSICAL FITNESS OF THE ADOLESCENT GIRLS AND THEIR MOTHERS	Salimzadeh, H.; Shojaeizadeh, D.; Pashaee, T.; Abdollahi, S.	2010	Pakistan journal of medical sciences		PA/SB not an outcome
School Children's Physical Activity, Motor Competence, and Corresponding Self-Perception: A Longitudinal Analysis of Reciprocal Relationships	Sallen, J.; Andra, C.; Ludyga, S.; Mucke, M.; Herrmann, C.	2020	Journal of physical activity & health	https://dx.doi.org/10.1123/jpah.2019-0507	Wrong study design
Longitudinal association between movement behaviours and depressive symptoms among adolescents using compositional data analysis	Sampasa-Kanyinga, H.; Colman, I.; Dumuid, D.; Janssen, I.; Goldfield, G. S.; Wang, J. L.; Patte, K. A.; Leatherdale, S. T.; Chaput, J. P.	2021	PloS one	https://dx.doi.org/10.1371/journal.pone.0256867	PA/SB not an outcome
Associations between physical activity and sedentary time profiles transitions and changes in well-being in youth: The UP&DOWN longitudinal study	Sanchez-Oliva, D.; Esteban-Cornejo, I.; Padilla-Moledo, C.; Perez-Bey, A.; Veiga, O. L.; Cabanas-Sanchez, V.; Castro-Pinero, J.	2020	Psychology of sport and exercise	10.1016/j.psychsport.2019.101558	PA/SB not an outcome
Lifestyle Clusters in School-Aged Youth and Longitudinal Associations with Fatness: The UP&DOWN Study	Sanchez-Oliva, D.; Grao-Cruces, A.; Carbonell-Baeza, A.; Cabanas-Sanchez, V.; Veiga, O. L.; Castro-Pinero, J.	2018	The Journal of pediatrics	https://dx.doi.org/10.1016/j.jpeds.2018.07.092	Wrong study design
The Effect of Increasing Autonomy Through Choice on Young Children's Physical Activity Behavior	Sanders, G. J.; Juvancic-Heltzel, J.; Williamson, M. L.; Roemmich, J. N.; Feda, D. M.; Barkley, J. E.	2016	Journal of physical activity & health	10.1123/jpah.2015-0171	Determinant(s) not measured/measured only at one time point
Effects of the Get Youth Moving (GYM) Intervention on Health-Related Fitness and Behaviors	Sanders, Kristie; Barield, J. P.; Hodge, Kathy; Phillips, Isaiah; Pino, Alesondra	2014	Journal of Park & Recreation Administration		Wrong study design
The influence of neighbourhood green space on children's physical activity and screen time: findings from the longitudinal study of Australian children	Sanders, T.; Feng, X. Q.; Fahey, P. P.; Lonsdale, C.; Astell-Burt, T.	2015	International journal of behavioral nutrition and physical activity	10.1186/s12966-015-0288-z	Wrong study design
Type of screen time moderates effects on outcomes in 4013 children: evidence from the Longitudinal Study of Australian Children	Sanders, T.; Parker, P. D.; del Pozo-Cruz, B.; Noetel, M.; Lonsdale, C.	2019	International journal of behavioral nutrition and physical activity	10.1186/s12966-019-0881-7	PA/SB not an outcome;
Using motion interactive games to promote physical activity and enhance motor performance in children with cerebral palsy	Sandlund, M.; Waterworth, E. L.; Hager, C.	2011	Developmental neurorehabilitation	https://dx.doi.org/10.3109/17518423.2010.533329	Wrong study design
Predictive associations between lifestyle behaviours and dairy consumption: The IDEFICS study	Santaliestra-Pasias, A. M.; Gonzalez-Gil, E. M.; Pala, V.; Intemann, T.; Hebestreit, A.; Russo, P.; Van Aart, C.; Rise, P.; Veidebaum, T.; Molnar, D.; Tornaritis, M.; Eiben, G.; Moreno, L. A.; Consortium, I.	2020	Nutrition, metabolism, and cardiovascular diseases : NMCD	https://dx.doi.org/10.1016/j.numecd.2019.10.006	PA/SB not an outcome;
Effectiveness of a school based intervention for prevention of non-communicable diseases in middle school children of rural North India: a randomized controlled trial	Saraf, D. S.; Gupta, S. K.; Pandav, C. S.; Nongkinrih, B.; Kapoor, S. K.; Pradhan, S. K.; Krishnan, A.	2015	Indian journal of pediatrics	https://dx.doi.org/10.1007/s12098-014-1562-9	data cannot be retrieved after contacting authors
Tracking of objective physical activity and physical fitness in Japanese children	Sasayama, K.; Adachi, M.	2019	BMC research notes	https://dx.doi.org/10.1186/s13104-019-4288-y	Determinant(s) not measured/measured only at one time point
Cross-sectional and longitudinal associations between parenting style and adolescent girls' physical activity	Saunders, J.; Hume, C.; Timperio, A.; Salmon, J.	2012	The international journal of behavioral nutrition and physical activity	https://dx.doi.org/10.1186/1479-5868-9-141	Determinants not modifiable;
Children and youth do not compensate for an imposed bout of prolonged sitting by reducing subsequent food intake or increasing physical activity levels: a randomised cross-over study	Saunders, T. J.; Chaput, J.; Goldfield, G. S.; Colley, R. C.; Kenny, G. P.; Doucet, E.; Tremblay, M. S.	2014	British journal of nutrition	10.1017/s000711451300295x	Determinant(s) not measured/measured only at one time point
A Walking School Bus program: impact on physical activity in elementary school children in Columbia, Missouri	Sayers, S. P.; LeMaster, J. W.; Thomas, I. M.; Petroski, G. F.; Ge, B.	2012	American journal of preventive medicine	https://dx.doi.org/10.1016/j.amepre.2012.07.009	Determinant(s) not measured/measured only at one time point;
Longitudinal patterns of problematic computer game use among adolescents and adults-a 2-year panel study	Scharkow, M.; Festl, R.; Quandt, T.	2014	ADDICTION	10.1111/add.12662	PA/SB not an outcome
Designing healthy futures: involving primary school children in the co-design of a health report card	Scharoun, L.; Davey, R.; Cochrane, T.; Mews, G.	2019	INTERNATIONAL JOURNAL OF DESIGN CREATIVITY AND INNOVATION	10.1080/21650349.2018.1473810	Wrong study design
Assessment of nutrition and physical activity in children participating in the shaping healthy choices program	Scherr, R. E.; Linnell, J.; Nicholson, Y.; Spezzano, T.; Bergman, J.; Brian, K.; Briggs, M.; Cherr, S. E.; Ermakov, I.; Feenstra, G.; et al.,	2013	FASEB journal		Wrong report type
A Longitudinal Study of Objectively Measured Built Environment as Determinant of Physical Activity in Young Adults: The European Youth Heart Study	Schipperijn, J.; Ried-Larsen, M.; Nielsen, M. S.; Holdt, A. F.; Grontved, A.; Ersboll, A. K.; Kristensen, P. L.	2015	Journal of physical activity & health	10.1123/jpah.2014-0039	Wrong mean age
Parent/Caregiver Perceptions of Youth Health Outcomes After Participating in the WeCook: Fun With Food and Fitness Program	Schlange, Kallie; Franzen-Castle, Lisa; Walther, Ashley; Dunker, Tara; Krehbiel, Michelle	2021	Health education & behavior		Wrong report type
P84 Parent/Caregiver Perceptions of Youth Health Outcomes After Participating in the WeCook: Fun with Food and Fitness Program	Schlange, Kallie; Walther, Ashley; Dunker, Tara; Krehbiel, Michelle; Franzen-Castle, Lisa	2019	Journal of Nutrition Education & Behavior		Wrong report type
Impact of troop leader training on the implementation of physical activity opportunities in Girl Scout troop meetings	Schlechter, C. R.; Rosenkranz, R. R.; Guagliano, J. M.; Dzewaltowski, D. A.	2018	Translational behavioral medicine	10.1093/tbm/iby091	Wrong study design
Who Stays On? The Link between Psychosocial Patterns and Changes in Exercise and Sport Behaviour When Adolescents Make Transitions in Education	Schmid, J.; Gut, V.; Yanagida, T.; Conzelmann, A.	2020	Applied psychology. Health and well-being	https://dx.doi.org/10.1111/aphw.12186	Determinant(s) not measured/measured only at one time point
An Evaluation of a Video-based Physical Activity Intervention in the Classrooms of Elementary Schoolchildren	Schmidt, C. E.; Boer, N. F.; White, D.; Underwood, S.; Peyer, K. L.; Heath, G. W.	2017	Health behavior and policy review	10.14485/HBPR.4.5.8	Determinant(s) not measured/measured only at one time point;
Process evaluation and proximal impact of an affect-based exercise intervention among adolescents	Schneider, M.	2014	Translational behavioral medicine	https://dx.doi.org/10.1007/s13142-013-0249-5	Determinant(s) not measured/measured only at one time point;
Intrinsic Motivation Mediates the Association Between Exercise-Associated Affect and Physical Activity Among Adolescents	Schneider, M.	2018	Frontiers in psychology	https://dx.doi.org/10.3389/fpsyg.2018.01151	Determinant(s) not measured/measured only at one time point
Enjoyment of exercise moderates the impact of a school-based physical activity intervention	Schneider, M.; Cooper, D. M.	2011	The international journal of behavioral nutrition and physical activity	https://dx.doi.org/10.1186/1479-5868-8-64	Wrong study design
Are children participating in a quasi-experimental education outside the classroom intervention more physically active?	Schneller, M. B.; Duncan, S.; Schipperijn, J.; Nielsen, G.; Mygind, E.; Bentsen, P.	2017	BMC public health	https://dx.doi.org/10.1186/s12889-017-4430-5	Determinant(s) not measured/measured only at one time point;
Children's physical activity during a segmented school week: results from a quasi-experimental education outside the classroom intervention	Schneller, M. B.; Schipperijn, J.; Nielsen, G.; Bentsen, P.	2017	The international journal of behavioral nutrition and physical activity	https://dx.doi.org/10.1186/s12966-017-0534-7	Wrong study design
Genetic predisposition to adiposity is associated with increased objectively assessed sedentary time in young children	Schnurr, T. M.; Viitasalo, A.; Eloranta, A. M.; Damsgaard, C. T.; Mahendran, Y.; Have, C. T.; Vaisto, J.; Hjorth, M. F.; Christensen, L. B.; Brage, S.; Atalay, M.; Lyytikainen, L. P.; Lindi, V.; Lakka, T.; Michaelsen, K. F.; Kilpelainen, T. O.; Hansen, T.	2018	International journal of obesity	10.1038/ijo.2017.235	Determinants not modifiable;
Piloting a mobile health intervention to increase physical activity for adolescents with ADHD	Schoenfelder, E.; Moreno, M.; Wilner, M.; Whitlock, K. B.; Mendoza, J. A.	2017	Preventive medicine reports	https://dx.doi.org/10.1016/j.pmedr.2017.03.003	Wrong study design
Effects of an Activity Tracker and App Intervention to Increase Physical Activity in Whole Families-The Step It Up Family Feasibility Study	Schoeppe, S.; Salmon, J.; Williams, S. L.; Power, D.; Alley, S.; Rebar, A. L.; Hayman, M.; Duncan, M. J.; Vandelanotte, C.	2020	International journal of environmental research and public health	https://dx.doi.org/10.3390/ijerph17207655	Determinant(s) not measured/measured only at one time point
Self-Efficacy, Not Peer or Parent Support, Is Associated With More Physical Activity and Less Sedentary Time Among 8- to 12-Year-Old Youth With Elevated Body Mass Index	Schroeder, K.; Kubik, M. Y.; Lee, J.; Sirard, J. R.; Fulkerson, J. A.	2020	Journal of physical activity & health	https://dx.doi.org/10.1123/jpah.2019-0108	Wrong study design
Dance for Health: An Intergenerational Program to Increase Access to Physical Activity	Schroeder, K.; Ratcliffe, S. J.; Perez, A.; Earley, D.; Bowman, C.; Lipman, T. H.	2017	JOURNAL OF PEDIATRIC NURSING-NURSING CARE OF CHILDREN & FAMILIES	10.1016/j.pedn.2017.07.004	Wrong study design;
A twin study on the correlates of voluntary exercise behavior in adolescence	Schutte, N. M.; Nederend, I.; Bartels, M.; de Geus, E. J. C.	2019	Psychology of sport and exercise	10.1016/j.psychsport.2018.10.002	Determinant(s) not measured/measured only at one time point
What do we Learn from the Prevention Education Program Family Heart Study about Lifestyle change, Blood Pressure, and Lipids in Children and Parents?	Schwandt, P.; Haas, G. M.	2018	International journal of preventive medicine	10.4103/ijpvm.IJPVM_4_18	Wrong study design
Does Dynamic Tailoring of A Narrative-Driven Exergame Result in Higher User Engagement among Adolescents? Results from A Cluster-Randomized Controlled Trial	Schwarz, A.; Cardon, G.; Chastin, S.; Stragier, J.; De Marez, L.; Consortium, S.; DeSmet, A.	2021	International journal of environmental research and public health	https://dx.doi.org/10.3390/ijerph18147444	PA/SB not an outcome
A web-based, health promotion program for adolescent girls and their mothers who. reside in public housing	Schwinn, T. M.; Schinke, S.; Fang, L.; Kandasamy, S.	2014	Addictive behaviors	10.1016/j.addbeh.2013.11.029	Determinant(s) not measured/measured only at one time point
Effects of a 5-month football program on perceived psychological status and body composition of overweight boys	Seabra, A. C.; Seabra, A. F.; Brito, J.; Krustrup, P.; Hansen, P. R.; Mota, J.; Rebelo, A.; RÃªgo, C.; Malina, R. M.	2014	Scandinavian journal of medicine & science in sports		PAB/SB measured only at one time point
Results of a feasibility cluster randomised controlled trial of a peer-led school-based intervention to increase the physical activity of adolescent girls (PLAN-A)	Sebire, S. J.; Jago, R.; Banfield, K.; Edwards, M. J.; Campbell, R.; Kipping, R.; Blair, P. S.; Kadir, B.; Garfield, K.; Matthews, J.; et al.,	2018	International journal of behavioral nutrition and physical activity	10.1186/s12966-018-0682-4	Determinant effect on/association PAB/SB not reported
Episodic repetitive thought: Dimensions, correlates, and consequences	Segerstrom, Suzanne C.; Stanton, Annette L.; Flynn, Sarah McQueary; Roach, Abbey R.; Testa, Jamie J.; Hardy, Jaime K.	2012	Anxiety, Stress & Coping: An International Journal	10.1080/10615806.2011.608126	Wrong mean age
The added value of a brief self-efficacy coaching on the effectiveness of a 12-week physical activity program	Seghers, J.; Van Hoecke, A. S.; Schotte, A.; Opdenacker, J.; Boen, F.	2014	Journal of physical activity & health	10.1123/jpah.2011-0445	Wrong mean age
Community supported agriculture plus nutrition education improves skills, self-efficacy, and eating behaviors among low-income caregivers but not their children: a randomized controlled trial	Seguin-Fowler, R. A.; Hanson, K. L.; Jilcott Pitts, S. B.; Kolodinsky, J.; Sitaker, M.; Ammerman, A. S.; Marshall, G. A.; Belarmino, E. H.; Garner, J. A.; Wang, W.	2021	The international journal of behavioral nutrition and physical activity	https://dx.doi.org/10.1186/s12966-021-01168-x	PA/SB not an outcome
An Indoor Physical Activity Area for Increasing Physical Activity in the Early Childhood Education Classroom: An Experience for Enhancing Young Children's Movement	Segura-Martinez, P.; Molina-Garcia, J.; Queralt, A.; Bernabe-Villodre, M. D.; Martinez-Bello, D. A.; Martinez-Bello, V. E.		EARLY CHILDHOOD EDUCATION JOURNAL	10.1007/s10643-020-01125-6	Wrong mean age
Animal assisted therapy for incarcerated youth: A randomized controlled trial	Seivert, N. P.; Cano, A.; Casey, R. J.; Johnson, A.; May, D. K.	2018	APPLIED DEVELOPMENTAL SCIENCE	10.1080/10888691.2016.1234935	PA/SB not an outcome
Physically active academic lessons and effect on physical activity and aerobic fitness. The Active School study: A cluster randomized controlled trial	Seljebotn, P. H.; Skage, I.; Riskedal, A.; Olsen, M.; Kvalo, S. E.; Dyrstad, S. M.	2019	Preventive medicine reports	https://dx.doi.org/10.1016/j.pmedr.2018.12.009	Determinant(s) not measured/measured only at one time point
Four years' follow-up changes of physical activity and sedentary time in women undergoing roux-en-Y gastric bypass surgery and appurtenant children	Sellberg, F.; Willmer, M.; Tynelius, P.; Berglind, D.	2017	BMC surgery	https://dx.doi.org/10.1186/s12893-017-0318-7	Determinant(s) not measured/measured only at one time point
Predictors for moderate- and vigorous-intensity physical activity during an 18-month coordinated school health intervention	Seo, D. C.; King, M. H.; Kim, N.; Sovinski, D.; Meade, R.; Lederer, A. M.	2013	Preventive medicine	https://dx.doi.org/10.1016/j.ypmed.2013.06.024	Wrong study design
Can High Schools Be an Effective Setting to Promote Healthy Lifestyles? Effects of a Multiple Behavior Change Intervention in Adolescents	Sevil, J.; Garcia-Gonzalez, L.; Abos, A.; Generelo, E.; Aibar, A.	2019	The Journal of adolescent health : official publication of the Society for Adolescent Medicine	https://dx.doi.org/10.1016/j.jadohealth.2018.09.027	Determinant(s) not measured/measured only at one time point
Effects of a Culturally Grounded Community-Based Diabetes Prevention Program for Obese Latino Adolescents	Shaibi, G. Q.; Konopken, Y.; Hoppin, E.; Keller, C. S.; Ortega, R.; Castro, F. G.	2012	DIABETES EDUCATOR	10.1177/0145721712446635	Determinant(s) not measured/measured only at one time point;
Family-focused weight management programme for childhood obesity in Malaysia: randomised controlled trial	Sharifah Wajihah Wafa, S.; Ruzita, A. T.; Nur Hana, H.; Roslee, R.; Ng, L. O.; Ayiesah, R.; Reilly, J. J.	2010	Obesity reviews	10.1111/j.1467-789X.2010.00763-7.x	Wrong report type
Effects of the Quest to Lava Mountain Computer Game on Dietary and Physical Activity Behaviors of Elementary School Children: A Pilot Group-Randomized Controlled Trial	Sharma, S. V.; Shegog, R.; Chow, J.; Finley, C.; Pomeroy, M.; Smith, C.; Hoelscher, D. M.	2015	Journal of the Academy of Nutrition and Dietetics	https://dx.doi.org/10.1016/j.jand.2015.02.022	Determinant effect on/association PAB/SB not reported
Energy Balance-Related Behaviors, Perinatal, Sociodemographic, and Parental Risk Factors Associated with Obesity in Italian Preschoolers	Shashaj, B.; Graziani, M. P.; Contoli, B.; Ciuffo, C.; Cives, C.; Facciolini, S.; Rigoni, M. L.; Spaterna, S.; Taucci, M.; Raponi, M.; Manco, M.	2016	Journal of the American College of Nutrition	10.1080/07315724.2015.1070699	Wrong mean age
Effectiveness of a Chinese positive youth development program: The Project PATHS in Hong Kong	Shek, Daniel T. L.; Ma, Cecilia M. S.	2014	International Journal on Disability and Human Development	10.1515/ijdhd-2014-0346	PA/SB not an outcome
Objectively measured physical activity of extreme early and late maturing girls...2016 North American Society for Pediatric Exercise Medicine (NASPEM) Biennial Meeting, Knoxville, Tennessee	Sherar, L. B.; Cumming, S. P.; Bodicoat, D. H.; Edwards, R. T.; Edwardson, C. L.; Gorely, T.; Harrington, D. M.; Harrington, K.; Khunti, K.; Plekhanova, T.; et al.,	2016	Pediatric exercise science		Wrong report type
Impacts of a Standing Desk Intervention within an English Primary School Classroom: A Pilot Controlled Trial	Sherry, A. P.; Pearson, N.; Ridgers, N. D.; Johnson, W.; Barber, S. E.; Bingham, D. D.; Nagy, L. C.; Clemes, S. A.	2020	International journal of environmental research and public health	10.3390/ijerph17197048	Determinant(s) not measured/measured only at one time point;
The interaction between an individualâ€™s acculturation and community factors on physical inactivity and obesity: A multilevel analysis	Shi, Lu; Zhang, Donglan; van Meijgaard, Jeroen; MacLeod, Kara E.; Fielding, Jonathan E.	2015	American journal of public health	10.2105/AJPH.2014.302541	Wrong population
The confidence to get going: the moderating effects of depressive symptoms on the self-efficacy-activity relationship among youth and adolescents	Shields, C.; Spink, K.; Chad, K.; Odnokon, P.	2010	Psychology & health	https://dx.doi.org/10.1080/08870440802439065	PAB/SB measured only at one time point
Do foot posture, deformity, and footwear fit influence physical activity levels in children with Down syndrome? A prospective cohort study	Shields, N.; Lim, P.; Wollersheim, D.; Nikolopoulos, N.; Barrett, J.; Evans, A.; Taylor, N. F.; Munteanu, S.	2017	Journal of intellectual & developmental disability	10.3109/13668250.2016.1237623	PAB/SB measured only at one time point
Supporting preschoolers' transitions from screen time to screen-free time using augmented reality and encouraging offline leisure activity	Shin, H.; Gweon, G.	2020	Computers in human behavior	10.1016/j.chb.2019.106212	Wrong study design;
The interaction of social networks and child obesity prevention program effects: the pathways trial	Shin, H. S.; Valente, T. W.; Riggs, N. R.; Huh, J.; Spruijt-Metz, D.; Chou, C. P.; Ann Pentz, M.	2014	Obesity (Silver Spring, Md.)	https://dx.doi.org/10.1002/oby.20731	data cannot be retrieved after contacting authors
Step-count promotion through a school-based intervention	Shore, S. M.; Sachs, M. L.; DuCette, J. P.; Libonati, J. R.	2014	Clinical nursing research	https://dx.doi.org/10.1177/1054773813485240	Determinant(s) not measured/measured only at one time point
Short-term outcomes of community-based adolescent weight management: the LoozitÂ® study	Shrewsbury, V. A.; Nguyen, B.; O'Connor, J.; Steinbeck, K. S.; Lee, A.; Hill, A. J.; Shah, S.; Kohn, M. R.; Torvaldsen, S.; Baur, L. A.	2010	Obesity reviews	10.1111/j.1467-789X.2010.00763-7.x	Determinant(s) not measured/measured only at one time point
A longitudinal study of the effects of instrumental and emotional social support on physical activity in underserved adolescents in the ACT trial	Siceloff, E. R.; Wilson, D. K.; Van Horn, L.	2014	Annals of behavioral medicine : a publication of the Society of Behavioral Medicine	https://dx.doi.org/10.1007/s12160-013-9571-x	Wrong study design
Effects of a physical education program on physical activity, fitness, and health in children: The JuvenTUM project	Siegrist, M.; Lammel, C.; Haller, B.; Christle, J.; Halle, M.	2013	Scandinavian journal of medicine & science in sports	10.1111/j.1600-0838.2011.01387.x	Determinant(s) not measured/measured only at one time point
Study and promotion of healthy eating habits and physical activity among Spanish adolescents: TAS program (you and Alicia for health)	Sierra, S. L. P.; Carvajal, E. R.; Mila-Villarroel, R.; Caballero, A. A.	2018	Nutricion hospitalaria	10.20960/nh.2137	Determinant(s) not measured/measured only at one time point
Effects of 6 Weeks Direct Instruction and Teaching Games for Understanding Programs on Physical Activity and Tactical Behaviour in U-12 Soccer Players	Sierra-RÃ­os, J. V.; Clemente, F. M.; Rey, E.; GonzÃ¡lez-VÃ­llora, S.	2020	International journal of environmental research and public health	10.3390/ijerph17145008	Wrong study design
Does school-based physical activity decrease overweight and obesity in children aged 6-9 years? A two-year non-randomized longitudinal intervention study in the Czech Republic	Sigmund, E.; El Ansari, W.; Sigmundova, D.	2012	BMC public health	https://dx.doi.org/10.1186/1471-2458-12-570	PA/SB not an outcome
Relationship between Czech Parent and Child Pedometer-assessed Weekday and Weekend Physical Activity and Screen Time	Sigmund, E.; Sigmundova, D.; Badura, P.; Voracova, J.	2015	Central European journal of public health		Wrong study design
Time-trends and correlates of obesity in Czech adolescents in relation to family socioeconomic status over a 16-year study period (2002-2018)	Sigmund, E.; Sigmundova, D.; Badura, P.; Voracova, J.; Vladimir, H.; Hollein, T.; Pavelka, J.; Puzova, Z.; Kalman, M.	2020	BMC public health	10.1186/s12889-020-8336-2	PA/SB not an outcome
Does Participation in Physical Education Reduce Sedentary Behaviour in School and throughout the Day among Normal-Weight and Overweight-to-Obese Czech Children Aged 9-11 Years?	Sigmund, E.; Sigmundova, D.; Hamrik, Z.; Geckova, A. M.	2014	International journal of environmental research and public health	10.3390/ijerph110101076	Determinant(s) not measured/measured only at one time point;
Objective assessment of physical activity in adolescents with juvenile fibromyalgia syndrome following cognitive-behavioral therapy	Sil, S.; Strotman, D.; Flowers, S.; Cunningham, N.; Ting, T.; Schikler, K.; Kashikar-Zuck, S.	2012	Journal of pain.	10.1016/j.jpain.2012.01.399	Wrong report type
Promoting health behaviour in Portuguese children via Short Message Service: The efficacy of a text-messaging programme	Silva, C.; Fassnacht, D. B.; Ali, K.; Goncalves, S.; Conceicao, E.; Vaz, A.; Crosby, R. D.; Machado, P. P. P.	2015	Journal of health psychology	10.1177/1359105315577301	Determinant(s) not measured/measured only at one time point
Impact of a classroom standing desk intervention on daily objectively measured sedentary behavior and physical activity in youth	Silva, D. R.; Minderico, C. S.; Pinto, F.; Collings, P. J.; Cyrino, E. S.; Sardinha, L. B.	2018	Journal of science and medicine in sport	https://dx.doi.org/10.1016/j.jsams.2018.01.007	Determinant(s) not measured/measured only at one time point
Psychosocial Correlates of Physical Activity in Two Cultural Contexts: Different Pathways?	Silva, P.; Lott, R.; Wickrama, K. A. S.; Mota, J.; Welk, G.	2012	Journal of physical activity & health	10.1123/jpah.9.4.581	PAB/SB measured only at one time point
Seasonal differences in physical activity and sedentary patterns: The relevance of the PA context	Silva, P.; Rute, S.; Welk, G.; Mota, J.	2011	JOURNAL OF SPORTS SCIENCE AND MEDICINE		Determinant(s) not measured/measured only at one time point;
Playing outdoor and practising sport: A study of physical activity levels in Portuguese children	Silva, P.; Santos, M. P.	2017	European journal of sport science	https://dx.doi.org/10.1080/17461391.2016.1226389	Wrong study design
Physical activity intensities in youth: the effect of month of assessment	Silva, P.; Seabra, A.; Saint-Maurice, P.; Soares-Miranda, L.; Mota, J.	2013	Annals of human biology	https://dx.doi.org/10.3109/03014460.2013.788211	Determinant(s) not measured/measured only at one time point
Effect of a pilot multi-component intervention on motor performance and metabolic risks in overweight/obese youth	Silveira, D. S.; Lemos, L. F. G. B. F.; Tassitano, R. M.; Cattuzzo, M. T.; Feitoza, A. H. P.; Aires, L. M. S. M. C.; Silva Mota, J. A. P.; Martins, C. M. d L.	2018	Journal of sports sciences	https://dx.doi.org/10.1080/02640414.2018.1452142	PA/SB not an outcome
A socio-ecological approach promoting physical activity and limiting sedentary behavior in adolescence showed weight benefits maintained 25 years after intervention cessation	Simon, C.; Kellou, N.; Dugas, J.; Platat, C.; Copin, N.; Schweitzer, B.; Hausser, F.; Bergouignan, A.; Lefai, E.; Blanc, S.	2014	International journal of obesity	10.1038/ijo.2014.23	Determinant(s) not measured/measured only at one time point
Psychosocial moderators of associations between life events and changes in physical activity after leaving high school	Simons, Dorien; Rosenberg, Michael; Salmon, Jo; Knuiman, Matthew; Granich, Joanna; Deforche, Benedicte; Timperio, Anna	2015	Preventive Medicine: An International Journal Devoted to Practice and Theory	10.1016/j.ypmed.2014.12.039	Wrong study design;
Active video games as a tool to prevent excessive weight gain in adolescents: rationale, design and methods of a randomized controlled trial	Simons, M.; Chinapaw, M. J.; van de Bovenkamp, M.; de Boer, M. R.; Seidell, J. C.; Brug, J.; de Vet, E.	2014	BMC public health	10.1186/1471-2458-14-275	Wrong study design
Negative emotions as predictors of behavioral outcomes in middle school physical education	Simonton, Kelly L.; Garn, Alex C.	2020	EUROPEAN PHYSICAL EDUCATION REVIEW		Wrong duration
Participating in sport and music activities in adolescence: The role of activity participation and motivational beliefs during elementary school	Simpkins, Sandra D.; Vest, Andrea E.; Becnel, Jennifer N.	2010	Journal of youth and adolescence	10.1007/s10964-009-9448-2	Wrong study design;
In-classroom physical activity and its impact on physical activity outside of school in a Hispanic community	Sirota, Dana; Meyer, Dodi; Nieto, Andres; Zamula, Arlen; Stockwell, Melissa; Berger-Jenkins, Evelyn	2014	Journal of physical activity & health	10.1123/jpah.2012-0318	Determinant(s) not measured/measured only at one time point
Does cardiorespiratory fitness moderate the prospective association between physical activity and cardiometabolic risk factors in children?	Skrede, T.; Aadland, E.; Andersen, L. B.; Stavnsbo, M.; Anderssen, S. A.; Resaland, G. K.; Ekelund, U.	2018	International journal of obesity (2005)	https://dx.doi.org/10.1038/s41366-018-0108-z	Determinant(s) not measured/measured only at one time point
Can a lifestyle intervention programme improve physical behaviour among adolescents and young adults with spastic cerebral palsy? A randomized controlled trial	Slaman, J.; Roebroeck, M.; Dallmijer, A.; Twisk, J.; Stam, H.; Van Den Berg-Emons, R.	2015	Developmental medicine and child neurology	10.1111/dmcn.12602	Wrong population
Effectiveness of a lifestyle program on daily physical activity and fitness in adolescents and young adults with cerebral palsy: a randomized controlled trial	Slaman, J.; Roebroek, M.; Stam, H.; Van Den Berg-Emons, H.	2013	Developmental medicine and child neurology	10.1111/dmcn.12259	Wrong report type
Accelerometers and Internet for physical activity promotion in youth? Feasibility and effectiveness of a minimal intervention ISRCTN93896459	Slootmaker, S. M.; Chinapaw, M. J. M.; Seidell, J. C.; van Mechelen, W.; Schuit, A. J.	2010	Preventive medicine	https://dx.doi.org/10.1016/j.ypmed.2010.03.015	PAB/SB measured only at one time point
Improving overweight among at-risk minority youth: Results of a pilot intervention in after-school programs	Slusser, Wendelin M.; Sharif, Mienah Z.; Erausquin, Jennifer Toller; Kinsler, Janni J.; Collin, Daniel; Prelip, Michael L.	2013	Journal of health care for the poor and underserved	10.1353/hpu.2013.0111	Determinant(s) not measured/measured only at one time point
Physical Activity, Sleep, Body Mass Index, and Associated Risk of Behavioral and Emotional Problems in Childhood	Slykerman, R. F.; Budd, C.; Thompson, J. M. D.; Bekker, M.; Buckley, J.; Wall, C.; Murphy, R.; Mitchell, E. A.; Waldie, K. E.	2020	Journal of developmental and behavioral pediatrics : JDBP	https://dx.doi.org/10.1097/DBP.0000000000000754	PA/SB not an outcome
Early adolescent physical activity, sleep and symptoms of depression at 16 years of age	Slykerman, R. F.; Thompson, J. M.; Coomarasamy, C.; Wall, C. R.; Waldie, K. E.; Murphy, R.; Mitchell, E. A.	2020	Acta paediatrica (Oslo, Norway : 1992)	https://dx.doi.org/10.1111/apa.15140	PA/SB not an outcome
The Protective Effects of Parent-College Student Communication on Dietary and Physical Activity Behaviors	Small, M. L.; Morgan, N.; Bailey-Davis, L.; Maggs, J. L.	2013	Journal of adolescent health	10.1016/j.jadohealth.2013.03.010	Wrong population
Assessing the effectiveness of a naturally occurring population-level physical activity intervention for children	Smith, C.; Clark, A. F.; Wilk, P.; Tucker, P.; Gilliland, J. A.	2020	Public health	10.1016/j.puhe.2019.08.022	Wrong study design;
Improving physical self-perception in adolescent boys from disadvantaged communities: psychological outcomes from the PALs intervention	Smith, J.; Morgan, P.; Saunders, K.; Lubans, D.	2012	Journal of science and medicine in sport.	10.1016/j.jsams.2012.11.838	PA/SB not an outcome
Smart-phone obesity prevention trial for adolescent boys in low-income communities: the ATLAS RCT	Smith, J. J.; Morgan, P. J.; Plotnikoff, R. C.; Dally, K. A.; Salmon, J.; Okely, A. D.; Finn, T. L.; Lubans, D. R.	2014	Pediatrics	https://dx.doi.org/10.1542/peds.2014-1012	Determinant(s) not measured/measured only at one time point;
Mediating effects of resistance training skill competency on health-related fitness and physical activity: the ATLAS cluster randomised controlled trial	Smith, J. J.; Morgan, P. J.; Plotnikoff, R. C.; Stodden, D. F.; Lubans, D. R.	2016	Journal of sports sciences	https://dx.doi.org/10.1080/02640414.2015.1069383	Wrong study design
Longitudinal patterns in objective physical activity and sedentary time in a multi-ethnic sample of children from the UK	Smith, L.; Aggio, D.; Hamer, M.	2018	Pediatric obesity	https://dx.doi.org/10.1111/ijpo.12222	Determinant(s) not measured/measured only at one time point
Prospective association between objective measures of childhood motor coordination and sedentary behaviour in adolescence and adulthood	Smith, L.; Fisher, A.; Hamer, M.	2015	International journal of behavioral nutrition and physical activity	10.1186/s12966-015-0236-y	Determinant(s) not measured/measured only at one time point
Association between participation in outdoor play and sport at 10 years old with physical activity in adulthood	Smith, L.; Gardner, B.; Aggio, D.; Hamer, M.	2015	Preventive medicine	10.1016/j.ypmed.2015.02.004	Wrong mean age
Physical activity levels and motivational responses of boys and girls: A comparison of direct instruction and tactical games models of games teaching in physical education	Smith, L.; Harvey, S.; Savory, L.; Fairclough, S.; Kozub, S.; Kerr, C.	2015	EUROPEAN PHYSICAL EDUCATION REVIEW	10.1177/1356336X14555293	Wrong study design
Is a change in mode of travel to school associated with a change in overall physical activity levels in children? Longitudinal results from the SPEEDY study	Smith, L.; Sahlqvist, S.; Ogilvie, D.; Jones, A.; Corder, K.; Griffin, S. J.; van Sluijs, E.	2012	The international journal of behavioral nutrition and physical activity	https://dx.doi.org/10.1186/1479-5868-9-134	Wrong study design
Long-chain n-3 PUFA supplementation decreases physical activity during class time in iron-deficient South African school children	Smuts, C. M.; Greeff, J.; Kvalsvig, J.; Zimmermann, M. B.; Baumgartner, J.	2015	The British journal of nutrition	https://dx.doi.org/10.1017/S0007114514003493	Medical conditions
Associations of body mass index, physical activity and sedentary time with blood pressure in primary school children from south-west England: A prospective study	Solomon-Moore, E.; Salway, R.; Emm-Collison, L.; Thompson, J. L.; Sebire, S. J.; Lawlor, D. A.; Jago, R.	2020	PloS one	https://dx.doi.org/10.1371/journal.pone.0232333	PA/SB not an outcome
A Longitudinal Study of the Associations of Family Structure with Physical Activity across the Week in Boys and Girls	Solomon-Moore, E.; Salway, R.; Emm-Collison, L. G.; Sebire, S. J.; Thompson, J. L.; Jago, R.	2019	International journal of environmental research and public health	https://dx.doi.org/10.3390/ijerph16204050	Determinants not modifiable;
Assessment of Physical Activity in 9-to 10-Year-Old Children Participating in a Family-Centered Intervention	Sorenson, A. R.; Kattelmann, K. K.; Meendering, J. R.; Kabala, C. M.; Mathews, D. R.; Olfert, M. D.; Colby, S. E.; Franzen-Castle, L.; White, A. A.	2015	TOPICS IN CLINICAL NUTRITION	10.1097/TIN.0000000000000032	Wrong study design
Self-reported bedtimes, television-viewing habits and parental restrictions among Finnish schoolchildren (aged 10-11 years, and 2 years later aged 12-13 years): Perspectives for health	Sormunen, M.; Turunen, H.; Tossavainen, K.	2016	EUROPEAN JOURNAL OF COMMUNICATION	10.1177/0267323116629877	PA/SB not an outcome
Miranos! (Look at Us! We Are Healthy!): Home-Based and Parent Peer-Led Childhood Obesity Prevention	Sosa, E. T.; Parra-Medina, D.; He, M.; Trummer, V.; Yin, Z.	2016	Health promotion practice	https://dx.doi.org/10.1177/1524839915623762	Wrong population
Contribution of the School Journey to Daily Physical Activity in Children Aged 11-12 Years	Southward, E. F.; Page, A. S.; Wheeler, B. W.; Cooper, A. R.	2012	American journal of preventive medicine	10.1016/j.amepre.2012.04.015	Determinant(s) not measured/measured only at one time point;
Using Family-Focused Garden, Nutrition, and Physical Activity Programs To Reduce Childhood Obesity: the Texas! Go! Eat! Grow! Pilot Study	Spears-Lanoix, E. C.; McKyer, E. L.; Evans, A.; McIntosh, W. A.; Ory, M.; Whittlesey, L.; Kirk, A.; Hoelscher, D. M.; Warren, J. L.	2015	Childhood obesity (Print)	10.1089/chi.2015.0032	Wrong study design;
Determinants of objectively measured physical activity in rural East Timorese children	Spencer, P. R.; Sanders, K. A.; Judge, D. S.	2019	American journal of human biology : the official journal of the Human Biology Council	https://dx.doi.org/10.1002/ajhb.23247	Determinant(s) not measured/measured only at one time point
Peer mentoring is associated with positive change in physical activity and aerobic fitness of grades 4, 5, and 6 students in the heart healthy kids program	Spencer, R. A.; Bower, J.; Kirk, S. F. L.; Hancock Friesen, C.	2014	Health promotion practice	https://dx.doi.org/10.1177/1524839914530402	Determinant(s) not measured/measured only at one time point
Correlates of park-based physical activity among children in diverse communities: results from an observational study in two cities	Spengler, J. O.; Floyd, M. F.; Maddock, J. E.; Gobster, P. H.; Suau, L. J.; Norman, G. J.	2011	American journal of health promotion : AJHP	https://dx.doi.org/10.4278/ajhp.090211-QUAN-58	Wrong study design
Longitudinal associations of health-related behavior patterns in adolescence with change of weight status and self-rated health over a period of 6 years: results of the MoMo longitudinal study	Spengler, S.; Mess, F.; Schmocker, E.; Woll, A.	2014	BMC pediatrics	https://dx.doi.org/10.1186/1471-2431-14-242	Determinant(s) not measured/measured only at one time point
The Role of Motor Competence and Body Mass Index in Children's Activity Levels in Physical Education Classes	Spessato, B. C.; Gabbard, C.; Valentini, N. C.	2013	JOURNAL OF TEACHING IN PHYSICAL EDUCATION	10.1123/jtpe.32.2.118	Wrong study design
Prospective Study of Physical Activity of Preterm Born Children from Age 5 to 14 Years	Spiegler, J.; Mendonca, M.; Wolke, D.	2019	The Journal of pediatrics	https://dx.doi.org/10.1016/j.jpeds.2018.12.013	Determinants not modifiable
The impact of nature-based education on health-related quality of life among low-income youth: results from an intervention study	Sprague, N. L.; Ekenga, C. C.	2021	Journal of public health (Oxford, England)	https://dx.doi.org/10.1093/pubmed/fdaa243	PA/SB not an outcome
Effects of Installing Height-Adjustable Standing Desks on Daily and Domain-Specific Duration of Standing, Sitting, and Stepping in 3rd Grade Primary School Children	Sprengeler, O.; Hebestreit, A.; Gohres, H.; Bucksch, J.; Buck, C.	2020	Frontiers in public health	10.3389/fpubh.2020.00396	PA/SB not an outcome
Trajectories of objectively measured physical activity and childhood overweight: longitudinal analysis of the IDEFICS/I.Family cohort	Sprengeler, O.; Pohlabeln, H.; Bammann, K.; Buck, C.; Lauria, F.; Verbestel, V.; Eiben, G.; Konstabel, K.; Molnar, D.; Moreno, L. A.; Pitsiladis, Y.; Page, A.; Reisch, L.; Tornaritis, M.; Ahrens, W.	2021	The international journal of behavioral nutrition and physical activity	https://dx.doi.org/10.1186/s12966-021-01171-2	Determinant(s) not measured/measured only at one time point
Promoting physical activity and fruit and vegetable consumption through a community-school partnership: the effects of Marathon Kids R on low-income elementary school children in Texas	Springer, A. E.; Kelder, S. H.; Ranjit, N.; Hochberg-Garrett, H.; Crow, S.; Delk, J.	2012	Journal of physical activity & health		data cannot be retrieved after contacting authors
Development of a Multigenerational Digital Lifestyle Intervention for Women Cancer Survivors and their Families	St George, S. M.; Noriega Esquives, B.; Agosto, Y.; Kobayashi, M.; Leite, R.; Vanegas, D.; Perez, A. T.; Calfa, C.; Schlumbrecht, M.; Slingerland, J.; et al.,	2019	Psycho-oncology	10.1002/pon.5236	Wrong population
Weight status as a moderator of the relationship between motivation, emotional social support, and physical activity in underserved adolescents	St George, S. M.; Wilson, D. K.; Lawman, H. G.; Van Horn, M. L.	2013	Journal of pediatric psychology	https://dx.doi.org/10.1093/jpepsy/jss178	Wrong study design
Process Evaluation of the Project SHINE Intervention for African American Families: An Integrated Positive Parenting and Peer Monitoring Approach to Health Promotion	St George, S. M.; Wilson, D. K.; McDaniel, T.; Alia, K. A.	2016	Health promotion practice	10.1177/1524839916635977	PA/SB not an outcome
Feasibility, Acceptability, and Preliminary Efficacy of a Recess-Based Fitness Intervention in Elementary School Children	St Laurent, C. W.; Burkart, S.; Alhassan, S.	2019	International journal of exercise science		PA/SB not an outcome
Favorable Outcomes Using an eHealth Approach to Promote Physical Activity and Nutrition Among Young African American Women	Staffileno, B. A.; Tangney, C. C.; Fogg, L.	2018	Journal of cardiovascular nursing	10.1097/jcn.0000000000000409	Wrong mean age
Making behavior change interventions available to young African American women development and feasibility of an eHealth lifestyle program	Staffileno, Beth A.; Tangney, Christy C.; Fogg, Louis; Darmoc, Rebecca	2015	Journal of cardiovascular nursing	10.1097/JCN.0000000000000197	Wrong population
Step Tracking with Goals Increases Children's Weight Loss in Behavioral Intervention	Staiano, A. E.; Beyl, R. A.; Hsia, D. S.; Jarrell, A. R.; Katzmarzyk, P. T.; Mantzor, S.; Newton, R. L., Jr.; Tyson, P.	2017	Childhood obesity (Print)	https://dx.doi.org/10.1089/chi.2017.0047	PA/SB not an outcome
Twelve weeks of dance exergaming in overweight and obese adolescent girls: Transfer effects on physical activity, screen time, and self-efficacy	Staiano, A. E.; Beyl, R. A.; Hsia, D. S.; Katzmarzyk, P. T.; Newton, R. L., Jr.	2017	Journal of sport and health science	https://dx.doi.org/10.1016/j.jshs.2016.11.005	Determinant effect on/association PAB/SB not reported
Predicting students' physical activity and health-related well-being: A prospective cross-domain investigation of motivation across school physical education and exercise settings	Standage, Martyn; Gillison, Fiona B.; Ntoumanis, Nikos; Treasure, Darren C.	2012	Journal of sport & exercise psychology		PAB/SB measured only at one time point
Return to play after brain tumor surgery in children	Stanuszek, A.; Milczarek, O.; Rubinkiewicz, M.; Rymarowicz, J.; Kwiatkowski, S.	2021	Child's nervous system : ChNS : official journal of the International Society for Pediatric Neurosurgery	https://dx.doi.org/10.1007/s00381-020-04903-0	PA/SB not an outcome
Bidirectional prospective associations between physical activity and depressive symptoms. The TRAILS Study	Stavrakakis, N.; de Jonge, P.; Ormel, J.; Oldehinkel, A. J.	2012	The Journal of adolescent health : official publication of the Society for Adolescent Medicine	https://dx.doi.org/10.1016/j.jadohealth.2011.09.004	Wrong study design;
Plasticity Genes Do Not Modify Associations Between Physical Activity and Depressive Symptoms	Stavrakakis, N.; Oldehinkel, A. J.; Nederhof, E.; Voshaar, R. C. O.; Verhulst, F. C.; Ormel, J.; de Jonge, P.	2013	Health psychology	10.1037/a0030111	PA/SB not an outcome
The effect of an exercise program on communication and behavior of a child with Autism Spectrum Disorder	Stavrou, K.; Tsimaras, V.; Alevriadou, A.; Gregoriadis, A.	2018	PEDAGOGICS PSYCHOLOGY MEDICAL-BIOLOGICAL PROBLEMS OF PHYSICAL TRAINING AND SPORTS	10.15561/18189172.2018.0206	PA/SB not an outcome
Impact of the intervention program "JolinchenKids - fit and healthy in daycare" on energy balance related-behaviors: results of a cluster controlled trial	Steenbock, B.; Buck, C.; Zeeb, H.; Rach, S.; Pischke, C. R.	2019	BMC pediatrics	https://dx.doi.org/10.1186/s12887-019-1817-8	Wrong population
Differences in children's recess physical activity: recess activity of the week intervention	Stellino, M. B.; Sinclair, C. D.; Partridge, J. A.; King, K. M.	2010	The Journal of school health	https://dx.doi.org/10.1111/j.1746-1561.2010.00525.x	Determinant(s) not measured/measured only at one time point
Reliability and validity of Web-SPAN, a webâ€based method for assessing weight status, diet and physical activity in youth	Storey, K. E.; McCargar, L. J.	2012	Journal of human nutrition and dietetics	10.1111/j.1365-277X.2011.01181.x	Wrong study design
Stability and bidirectional relationship between physical activity and sedentary behaviours in Brazilian adolescents: Longitudinal findings from a school cohort study	Straatmann, V. S.; Almquist, Y. B.; Oliveira, A. J.; Veiga, G. V.; Rostila, M.; Lopes, C. S.	2019	PloS one	https://dx.doi.org/10.1371/journal.pone.0211470	Wrong duration
Active video games: are they an effective approach to reducing sedentary time and increasing physical activity in children?	Straker, L.; Howie, E.; Abbott, R.; Smith, A.	2014	Journal of science and medicine in sport	10.1016/j.jsams.2014.11.292	Wrong report type
A crossover randomised and controlled trial of the impact of active video games on motor coordination and perceptions of physical ability in children at risk of Developmental Coordination Disorder	Straker, L.; Howie, E.; Smith, A.; Jensen, L.; Piek, J.; Campbell, A.	2015	Human movement science	10.1016/j.humov.2015.04.011	PA/SB not an outcome
To remove or to replace traditional electronic games? A crossover randomised controlled trial on the impact of removing or replacing home access to electronic games on physical activity and sedentary behaviour in children aged 10-12 years	Straker, L. M.; Abbott, R. A.; Smith, A. J.	2013	BMJ open	https://dx.doi.org/10.1136/bmjopen-2013-002629	Determinant(s) not measured/measured only at one time point
Rationale, design and methods for a randomised and controlled trial of the impact of virtual reality games on motor competence, physical activity, and mental health in children with developmental coordination disorder	Straker, L. M.; Campbell, A. C.; Jensen, L. M.; Metcalf, D. R.; Smith, A. J.; Abbott, R. A.; Pollock, C. M.; Piek, J. P.	2011	BMC public health	https://dx.doi.org/10.1186/1471-2458-11-654	Wrong study design
The impact of Curtin University's activity, food and attitudes program on physical activity, sedentary time and fruit, vegetable and junk food consumption among overweight and obese adolescents: a waitlist controlled trial	Straker, L. M.; Howie, E. K.; Smith, K. L.; Fenner, A. A.; Kerr, D. A.; Olds, T. S.; Abbott, R. A.; Smith, A. J.	2014	PloS one	https://dx.doi.org/10.1371/journal.pone.0111954	Determinant(s) not measured/measured only at one time point
A 2-year longitudinal study of prospective predictors of pathological Internet use in adolescents	Strittmatter, E.; Parzer, P.; Brunner, R.; Fischer, G.; Durkee, T.; Carli, V.; Hoven, C. W.; Wasserman, C.; Sarchiapone, M.; Wasserman, D.; Resch, F.; Kaess, M.	2016	European child & adolescent psychiatry	10.1007/s00787-015-0779-0	PA/SB not an outcome
Healthy together Victoria and childhood obesity-a methodology for measuring changes in childhood obesity in response to a community-based, whole of system cluster randomized control trial	Strugnell, C.; Millar, L.; Churchill, A.; Jacka, F.; Bell, C.; Malakellis, M.; Swinburn, B.; Allender, S.	2016	Archives of public health = Archives belges de sante publique	https://dx.doi.org/10.1186/s13690-016-0127-y	Wrong report type
[truncated: 322 more rows]
