# Supplementary material for: DE-PASS Best Evidence Statement (BESt): Determinants of self-report physical activity and sedentary behaviours in children in settings: A systematic review and meta-analyses
Source: PLoS One. 2024 Nov 25;19(11):e0309890. doi: 10.1371/journal.pone.0309890 (PMC11588252; doi:10.1371/journal.pone.0309890)
Supplement: S2 Data — (XLSX) [file pone.0309890.s005.xlsx]

## Sheet: school setting only
Author, year	Outcome	Statistics	INT N pre	CON N pre	INT N post	CON N post	INT Mean pre	INT SD pre	INT Mean post	INT SD post	INT Mean change	INT Pre-post corr	INT SD pooled	CON Mean pre	CON SD pre	CON Mean post	CON SD post	CON Mean change	CON Pre-post corr	CON SD pooled	p value	SMD_PA	SE_PA	CI lower	CI upper	Data extractors	Date of data extraction
CT (post-intervention)
Boyle-Holmes 2010 (4th)	PA_long (4th grade; 6-18mth averaged)	ES, p-value			342	342						0.5							0.5		0.02	0.14	0.0765655	-0.0100684	0.290068	Mohammed Khudair, Fiona Chun Man Ling	February 2022
Boyle-Holmes 2010 (5th)	PA_long (5th grade; 6-18mth averaged)	ES, p-value			355	355						0.5							0.5		0.3	-0.06	0.0750755	-0.207148	0.0871481	Mohammed Khudair, Fiona Chun Man Ling	February 2022
Grasten 2019	PA_long (12mths)	Pre-post mean SD	168	396	108	319	5.38	1.58	4.54	1.86	-0.84	0.5	1.73701	5.07	1.36	3.96	1.67	-1.11	0.5	1.5386		0.168736	0.111478	-0.0497612	0.387233	Mohammed Khudair, Fiona Chun Man Ling	February 2022
Gabriel 2011	PA_short (previously/newly exposed)	mean diff, SE	287	590	181	365	3.165	0.65	3.125	0.59	-0.04	0.5	0.622174	3.09	0.65	3.07	0.57	-0.02	0.5	0.613922		-0.0324343	0.0909151	-0.210628	0.145759	Mohammed Khudair, Fiona Chun Man Ling	February 2022
Wang 2017	PA_short (10wks)	Pre-post mean SD	95	84	90	76	23.5	6.5	24.9	6.8	1.4	0.5	6.65507	25.1	5.4	24.2	5.6	-0.9	0.5	5.50273		0.37449	0.157135	0.0665051	0.682475	Mohammed Khudair, Fiona Chun Man Ling	February 2022
																											February 2022
CT (follow-up)																											February 2022
Gabriel 2011	PA_fu (previously/newly exposed) (36wks)	mean diff, SE	287	590	181	365	3.165	0.78	3.345	0.59	0.18	0.5	0.704486	3.09	0.65	3.2	0.57	0.11	0.5	0.613922		0.10854	0.0909691	-0.0697595	0.286839	Mohammed Khudair, Fiona Chun Man Ling	February 2022
Grasten 2019	PA_long (12mths)	Pre-post mean SD	168	396	108	319	5.38	1.58	4.5	1.86	-0.88	0.5	1.73701	5.07	1.36	3.96	1.67	-1.11	0.5	1.5386		0.143738	0.111437	-0.0746787	0.362155	Mohammed Khudair, Fiona Chun Man Ling	February 2022
Wang 2017	PA_fu (20wks)	Pre-post mean SD	95	84	88	75	23.5	6.5	24.7	6.6	1.2	0.5	6.55057	25.1	5.4	23.8	6.2	-1.3	0.5	5.84123		0.401412	0.158717	0.0903259	0.712498	Mohammed Khudair, Fiona Chun Man Ling	February 2022
																											February 2022
CT self-efficacy																											February 2022
Boyle-Holmes 2010 (4th)	motor SE (4th grade; 6-18mth averaged)	ES, p-value			342	342						0.5							0.5		0.01	0.13	0.0765526	-0.0200432	0.280043	Mohammed Khudair, Fiona Chun Man Ling	February 2022
Boyle-Holmes 2010 (5th)	motor SE (5th grade; 6-18mth averaged)	ES, p-value			355	355						0.5							0.5		0.64	0.02	0.0750605	-0.127119	0.167119	Mohammed Khudair, Fiona Chun Man Ling	February 2022
Wang 2017	PA SE (10wks)	Pre-post mean SD	95	84	90	76	25.2	7.6	26.5	7.4	1.3	0.5	7.502	26.4	6.9	24.7	7.6	-1.7	0.5	7.2753		0.405594	0.157367	0.0971538	0.714034	Mohammed Khudair, Fiona Chun Man Ling	February 2022
																											February 2022
Other determinants (narrative)																											February 2022
Londsdale	PA duration	mean SD	281	258	226	202	4.46	1.86	4.27	1.89	-0.19	0.5	1.87518	4.56	2.04	4.41	1.95	-0.15	0.5	1.99652	0.01	-0.0206804	0.0968286	-0.210464	0.169104	Mohammed Khudair, Fiona Chun Man Ling	February 2022
Gabriel (post)	PA commitment (previously/newly exposed)	mean diff, SE	287	590	181	365	25.4	0.48	25.54	0.48	0.14	0.5	0.48	24.3	0.48	24.39	0.28	0.09	0.5	0.417612	1.01	0.1139	0.0909751	-0.0644109	0.292211	Mohammed Khudair, Fiona Chun Man Ling	February 2022
Gabriel (FU)	PA commitment (previously/newly exposed)	mean diff, SE	287	590	181	365	25.4	0.48	26.1	0.48	0.7	0.5	0.48	24.3	0.48	24.7	0.28	0.4	0.5	0.417612	2.01	0.683401	0.0932324	0.500666	0.866137	Mohammed Khudair, Fiona Chun Man Ling	February 2022
Londsdale (post)	Mot.needs sat in PE - amo	mean diff, SE	706	738	625	630	2	0.84	1.92	0.8	-0.08	0.5	0.820731	2.09	0.88	2.05	0.87	-0.04	0.5	0.875043		-0.0471185	0.056464	-0.157788	0.063551	Mohammed Khudair, Fiona Chun Man Ling	February 2022
	Mot.needs sat in PE - aut	mean diff, SE	706	738	624	630	4.03	0.8	3.89	0.82	-0.14	0.5	0.810185	3.97	0.87	3.8	0.86	-0.17	0.5	0.865043		0.0357709	0.0564834	-0.0749366	0.146478	Mohammed Khudair, Fiona Chun Man Ling	February 2022
	Mot.needs sat in PE - con	mean diff, SE	706	738	625	629	2.89	0.8	2.73	0.78	-0.16	0.5	0.79019	2.858	0.76	2.7	0.73	-0.158	0.5	0.745453		-0.00260535	0.0564786	-0.113303	0.108093	Mohammed Khudair, Fiona Chun Man Ling	February 2022
	Mot.needs sat in PE - aut need	mean diff, SE	697	723	617	610	3.44	1.29	3.51	1.32	0.07	0.5	1.30526	3.51	1.32	3.5	1.34	-0.01	0.5	1.33011		0.0606993	0.0571103	-0.051237	0.172636	Mohammed Khudair, Fiona Chun Man Ling	February 2022
	Mot.needs sat in PE - comp need	mean diff, SE	697	723	617	610	4.57	1.41	4.37	1.42	-0.2	0.5	1.41503	4.54	1.51	4.38	1.5	-0.16	0.5	1.50502		-0.0273683	0.0570999	-0.139284	0.0845474	Mohammed Khudair, Fiona Chun Man Ling	February 2022
	Mot.needs sat in PE - rel need	mean diff, SE	697	723	617	610	4.37	1.46	4.22	1.34	-0.15	0.5	1.40385	4.19	1.5	4.05	1.47	-0.14	0.5	1.48523		-0.00691631	0.0570974	-0.118827	0.104995	Mohammed Khudair, Fiona Chun Man Ling	February 2022
	Stu perc PE beh - control	mean diff, SE	693	719	607	616	2.65	1.36	2.72	0.78	0.07	0.5	1.18203	2.85	1.33	2.7	0.73	-0.15	0.5	1.15365		0.18841	0.0573179	0.0760674	0.300753	Mohammed Khudair, Fiona Chun Man Ling	February 2022
	Stu perc PE beh - support	mean diff, SE	698	726	616	631	4.53	1.27	4.6	1.17	0.07	0.5	1.22307	4.31	1.31	4.37	1.32	0.06	0.5	1.31503		0.00786914	0.0566409	-0.103147	0.118885	Mohammed Khudair, Fiona Chun Man Ling	February 2022
	Mot leisure PA - amo	mean diff, SE	704	728	621	624	1.65	0.82	1.59	0.76	-0.06	0.5	0.791707	1.68	0.86	1.67	0.82	-0.01	0.5	0.840714		-0.0612003	0.0566955	-0.172323	0.0499228	Mohammed Khudair, Fiona Chun Man Ling	February 2022
	Mot leisure PA - auto	mean diff, SE	704	729	621	624	3.5	0.85	3.41	0.88	-0.09	0.5	0.86539	3.55	0.88	3.43	0.88	-0.12	0.5	0.88		0.03437	0.0566864	-0.0767352	0.145475	Mohammed Khudair, Fiona Chun Man Ling	February 2022
	Mot leisure PA - cont mot	mean diff, SE	704	729	621	624	2.32	0.86	2.3	0.84	-0.02	0.5	0.850176	2.4	0.85	2.24	0.8	-0.16	0.5	0.826136		0.167058	0.056781	0.0557673	0.278349	Mohammed Khudair, Fiona Chun Man Ling	February 2022
	PA duration	mean diff, SE	548	579	487	465	3.35	1.18	3.29	1.21	-0.06	0.5	1.19528	3.47	1.22	3.31	1.18	-0.16	0.5	1.2005		0.0834748	0.0648659	-0.0436623	0.210612	Mohammed Khudair, Fiona Chun Man Ling	February 2022
Londsdale (FU)	Mot.needs sat in PE - amo	mean diff, SE	706	738	507	525	2	0.84	2.02	0.8	0.02	0.5	0.820731	2.09	0.88	2.1	0.91	0.01	0.5	0.895377		0.0116321	0.0622673	-0.110412	0.133676	Mohammed Khudair, Fiona Chun Man Ling	February 2022
	Mot.needs sat in PE - aut	mean diff, SE	706	738	507	525	4.03	0.8	3.82	0.83	-0.21	0.5	0.815414	3.97	0.87	3.74	0.87	-0.23	0.5	0.87		0.0237036	0.0622689	-0.0983435	0.145751	Mohammed Khudair, Fiona Chun Man Ling	February 2022
	Mot.needs sat in PE - con	mean diff, SE	706	738	507	525	2.89	0.8	2.79	0.76	-0.1	0.5	0.780769	2.858	0.76	2.7	0.7	-0.158	0.5	0.731847		0.0767033	0.0622896	-0.0453844	0.198791	Mohammed Khudair, Fiona Chun Man Ling	February 2022
	Mot.needs sat in PE - aut need	mean diff, SE	697	723	493	496	3.44	1.29	3.65	1.26	0.21	0.5	1.27526	3.51	1.32	3.51	1.35	0	0.5	1.33525		0.160777	0.0636993	0.0359269	0.285628	Mohammed Khudair, Fiona Chun Man Ling	February 2022
	Mot.needs sat in PE - comp need	mean diff, SE	697	723	493	496	4.57	1.41	4.48	1.36	-0.09	0.5	1.38568	4.54	1.51	4.44	1.47	-0.1	0.5	1.4904		0.00694468	0.0635968	-0.117705	0.131594	Mohammed Khudair, Fiona Chun Man Ling	February 2022
	Mot.needs sat in PE - rel need	mean diff, SE	697	723	493	496	4.37	1.46	4.37	1.33	0	0.5	1.39954	4.19	1.5	4.16	1.49	-0.03	0.5	1.49503		0.0207048	0.0635983	-0.103948	0.145357	Mohammed Khudair, Fiona Chun Man Ling	February 2022
	Stu perc PE beh - control	mean diff, SE	693	719	512	511	2.65	1.36	2.79	0.76	0.14	0.5	1.18051	2.85	1.34	2.7	0.71	-0.15	0.5	1.16116		0.247716	0.0627699	0.124687	0.370745	Mohammed Khudair, Fiona Chun Man Ling	February 2022
	Stu perc PE beh - support	mean diff, SE	698	726	512	518	4.53	1.27	4.47	1.26	-0.06	0.5	1.26503	4.31	1.31	4.47	1.38	0.16	0.5	1.34637		-0.168308	0.062429	-0.290668	-0.0459467	Mohammed Khudair, Fiona Chun Man Ling	February 2022
	Mot leisure PA - amo	mean diff, SE	704	728	501	503	1.65	0.82	1.65	0.76	0	0.5	0.791707	1.68	0.86	1.75	0.88	0.07	0.5	0.870172		-0.0840818	0.0631474	-0.207851	0.0396872	Mohammed Khudair, Fiona Chun Man Ling	February 2022
	Mot leisure PA - auto	mean diff, SE	704	729	501	503	3.5	0.85	3.43	0.92	-0.07	0.5	0.887074	3.55	0.88	3.42	0.92	-0.13	0.5	0.900666		0.067113	0.0631373	-0.0566362	0.190862	Mohammed Khudair, Fiona Chun Man Ling	February 2022
	Mot leisure PA - cont mot	mean diff, SE	704	729	501	503	2.32	0.86	2.35	0.86	0.03	0.5	0.86	2.4	0.85	2.33	0.9	-0.07	0.5	0.876071		0.115179	0.0631719	-0.00863776	0.238996	Mohammed Khudair, Fiona Chun Man Ling	February 2022
	PA duration	mean diff, SE	281	258	208	179	4.46	1.86	4.09	1.89	-0.37	0.5	1.87518	4.56	2.04	4.34	1.98	-0.22	0.5	2.01067		-0.0772716	0.10199	-0.277172	0.122629	Mohammed Khudair, Fiona Chun Man Ling	February 2022
Wang	PA preference (post)	mean diff, SE	95	84	90	76	78.5	12.6	81.6	13.7	3.1	0.5	13.1845	80.2	10.7	79.9	11.9	-0.3	0.5	11.3477		0.275143	0.156515	-0.0316265	0.581913	Mohammed Khudair, Fiona Chun Man Ling	February 2022
	PA preference (follow-up)	mean diff, SE	95	84	88	75	78.5	12.6	80.2	13.5	1.7	0.5	13.0733	80.2	10.7	80.3	12.7	0.1	0.5	11.8275		0.127953	0.157312	-0.180379	0.436286	Mohammed Khudair, Fiona Chun Man Ling	February 2022
	Autonomous motivation (post)	mean diff, SE	95	84	90	76	40.1	12.7	40.7	13.4	0.6	0.5	13.0641	43.3	9.9	42.2	12	-1.1	0.5	11.1		0.139544	0.155973	-0.166164	0.445251	Mohammed Khudair, Fiona Chun Man Ling	February 2022
	Autonomous motivation (follow-up)	mean diff, SE	95	84	88	75	40.1	12.7	39.3	13.2	-0.8	0.5	12.9572	43.3	9.9	41	12.7	-2.3	0.5	11.5572		0.121748	0.157297	-0.186555	0.43005	Mohammed Khudair, Fiona Chun Man Ling	February 2022
	Controlled motivation (post)	mean diff, SE	95	84	90	76	22.7	12.3	22.4	12.1	-0.3	0.5	12.2012	19.7	8.5	19	10.9	-0.7	0.5	9.92018		0.0357474	0.155797	-0.269616	0.34111	Mohammed Khudair, Fiona Chun Man Ling	February 2022
	Controlled motivation (follow-up)	mean diff, SE	95	84	88	75	22.7	12.3	20.8	11.8	-1.9	0.5	12.0578	19.7	8.5	18	9.6	-1.7	0.5	9.1		-0.018566	0.157156	-0.326592	0.28946	Mohammed Khudair, Fiona Chun Man Ling	February 2022
	PA self-efficacy (follow-up)	mean diff, SE	95	84	88	75	25.2	7.6	25.9	7.5	0.7	0.5	7.5505	26.4	6.9	25.1	6.8	-1.3	0.5	6.85055		0.276598	0.157898	-0.0328814	0.586077	Mohammed Khudair, Fiona Chun Man Ling	February 2022
Grasten	PA enjoyment (post)	mean diff, SE	265	396	265	396	4	0.97	3.72	1.09	-0.28	0.5	1.03523	3.57	1.08	3.44	1	-0.13	0.5	1.04231		-0.144303	0.0794644	-0.300054	0.0114468	Mohammed Khudair, Fiona Chun Man Ling	February 2022
	PA enjoyment (follow-up)	mean diff, SE	265	396	265	396	4	0.97	3.93	1.03	-0.07	0.5	1.00135	3.57	1.08	3.5	1.03	-0.07	0.5	1.05589		0	0.0793652	-0.155556	0.155556	Mohammed Khudair, Fiona Chun Man Ling	February 2022
Boyle-holmes (4th grader)	PA competence	ES, p-value	760	704	600	595						0.5							0.5			0.03	0.0578594	-0.0834045	0.143405	Mohammed Khudair, Fiona Chun Man Ling	February 2022
Boyle-holmes (5th grader)	PA competence	ES, p-value	760	704	600	595						0.5							0.5			-0.04	0.057862	-0.153409	0.0734095	Mohammed Khudair, Fiona Chun Man Ling	February 2022

## Sheet: family setting only
Author, year	Outcome	Statistics	INT N pre	CON N pre	INT N post	CON N post	INT Mean pre	INT SD pre	INT Mean post	INT SD post	INT Mean change	INT Pre-post corr	INT SD pooled	CON Mean pre	CON SD pre	CON Mean post	CON SD post	CON Mean change	CON Pre-post corr	CON SD pooled	p value	SMD_SB	SE_SB	LL	UL	Data extractors	Date of data extraction
Maddison 2014	PA enjoyment	mean diff, CI	127	124	110	105	4.13	0.52	4.18	0.57	-0.05	0.5	0.546717	4.21	0.58	4.24	0.59	-0.03	0.5	0.585064		-0.0353367	0.136446	-0.302772	0.232098	Mohammed Khudair, Fiona Chun Man Ling	February 2022
	SB enjoyment	mean diff, CI	127	124	110	105	3.69	0.62	3.61	0.54	0.08	0.5	0.584123	3.8	0.55	3.78	0.64	0.02	0.5	0.600083		0.101341	0.136523	-0.166245	0.368927	Mohammed Khudair, Fiona Chun Man Ling	February 2022
	SB	mean diff, CI	127	124	110	105	550	136	520	130	30	0.5	133.101	561	136	542	140	19	0.5	138.043		0.0811418	0.136492	-0.186382	0.348666	Mohammed Khudair, Fiona Chun Man Ling	February 2022
	PA	mean diff, CI	127	124	110	105	1.58	0.26	1.59	0.25	-0.01	0.5	0.255147	1.64	0.34	1.6	0.32	0.04	0.5	0.330454		-0.169629	0.136681	-0.437523	0.0982657	Mohammed Khudair, Fiona Chun Man Ling	February 2022
	caregivers' PA	p-value	127	124	110	105																0.03 (from online calculator based on n and p value)		-0.23	0.29	Mohammed Khudair, Fiona Chun Man Ling	February 2022

## Sheet: school with family setting 
Author, year	Outcome	Statistics	INT N pre	CON N pre	INT N post	CON N post	INT Mean pre	INT SD pre	INT Mean post	INT SD post	INT Mean change	INT Pre-post corr	INT SD pooled	CON Mean pre	CON SD pre	CON Mean post	CON SD post	CON Mean change	CON Pre-post corr	CON SD pooled	p value	SMD_PA	SE_PA	LL	UL	Data extractors	Date of data extraction
RCT - PA
Moitra 2021	PA_short	Pre-post mean SD	292	206	292	206	5.97	3.8	6.71	3.6	0.74	0.5	3.70405	6.38	2.8	6.12	2.9	-0.26	0.5	2.85132		0.29605	0.0914714	0.116766	0.475334	Mohammed Khudair, Fiona Chun Man Ling	February 2022
Quaresma 2014	PA_short	Pre-post mean SD	416	201	665	207	9.69	4.29	9.81	4.44	0.12	0.5	4.36693	10.47	4.61	10.01	4.86	-0.46	0.5	4.73995		0.129129	0.0796507	-0.0269866	0.285244	Mohammed Khudair, Fiona Chun Man Ling	February 2022
Salmon 2011	PA_short	Pre-post mean SD	467	490	309	472	124.7	90.4	137.6	111.1	12.9	0.5	102.332	122.8	101.2	125	120.4	2.2	0.5	112.041		0.0996154	0.0732205	-0.0438968	0.243128	Mohammed Khudair, Fiona Chun Man Ling	February 2022
Zhang 2020	PA_short	Pre-post mean SD	24	27	24	27	31.96	25.76	40.75	20.09	8.79	0.5	23.445	31.04	21.15	28.48	14.63	-2.56	0.5	18.7599		0.538194	0.285558	-0.0214999	1.09789	Mohammed Khudair, Fiona Chun Man Ling	February 2022
RCT - SB
Moitra 2021	SB_short	Pre-post mean SD	292	206	292	206	12.46	3.9	12.16	2.9	0.3	0.5	3.50856	12.98	3.1	12.71	2.8	0.27	0.5	2.96142		0.00910895	0.0909896	-0.169231	0.187449	Mohammed Khudair, Fiona Chun Man Ling	February 2022
Salmon 2011	SB_short	Pre-post mean SD	467	490	309	472	152.3	115.6	166.6	162.1	-14.3	0.5	144.572	159.4	116	187	163.3	-27.6	0.5	145.534		0.0916829	0.0732139	-0.0518163	0.235182	Mohammed Khudair, Fiona Chun Man Ling	February 2022
Bergh 2014	SB_short	Pre-post mean SD	510	908	510	908	1.58	0.69832	1.7825	0.749629	-0.2025	0.5	0.725337	1.56	0.653695	1.84	0.718502	-0.28	0.5	1.34904		-0.0575162	0.0553468	-0.165996	0.0509636	Mohammed Khudair, Fiona Chun Man Ling	February 2022
Vik 2015 (composite score)	SB_short	Pre-post mean SD	1663	1662	1578	1569																0.01	0.027	-0.04292	0.06292	Mohammed Khudair, Fiona Chun Man Ling	February 2022
RCT Self-efficacy
Salmon 2011	self-eff_short	Pre-post mean SD	467	490	309	472	2.4	1.4	2.7	1.3	0.3	0.5	1.35277	1.9	1.4	2	1.5	0.1	0.5	1.45258		0.142372	0.0732657	-0.00122851	0.285973	Mohammed Khudair, Fiona Chun Man Ling	February 2022
Salmon 2011	self-eff_short	Pre-post mean SD	467	490	309	472	2.5	1.2	2.5	1.1	0	0.5	1.15326	2.5	1.1	2.4	1.3	-0.1	0.5	1.21244		0.0844646	0.0732083	-0.0590237	0.227953	Mohammed Khudair, Fiona Chun Man Ling	February 2022
Vik	self-eff_short	mean, CI	1663	1662	1569	1568	0.355	1.30661	0.445	1.48766	0.09	0.5	1.40591	0.38	1.30621	0.53	1.44827	0.15	0.5	1.38272		-0.0430303	0.0357127	-0.113027	0.0269667	Mohammed Khudair, Fiona Chun Man Ling	February 2022
Zhang 2020	self-eff_short	Pre-post mean SD	24	27	24	27	3.17	0.67	3.55	0.49	0.38	0.5	0.600583	3.05	0.69	2.83	0.75	-0.22	0.5	1.01912		0.706909	0.289142	0.140192	1.27363	Mohammed Khudair, Fiona Chun Man Ling	February 2022
Salmon 2011 (composite)	self-eff_short	Pre-post mean SD	467	490	309	472																0.11	0.06	-0.0076	0.2276	Mohammed Khudair, Fiona Chun Man Ling	February 2022
RCT Attitude
Zhang 2020+A19:AA20	attitude_short	Pre-post mean SD	24	27	24	27	3.99	0.78	3.93	0.79	-0.06	0.5	0.785048	3.92	0.88	3.72	0.76	-0.2	0.5	0.826559		0.173409	0.281067	-0.377482	0.7243	Mohammed Khudair, Fiona Chun Man Ling	February 2022
Vik 2015 (composite score)	attitude_short	means, CI	1663	1662	1569	1578																0.047	0.027	-0.00592	0.09992	Mohammed Khudair, Fiona Chun Man Ling	February 2022
RCT Parental SB practice
Bergh 2014	SB_long (immediate)	Pre-post mean SD	510	908	510	908	3.98667	0.353499	3.73667	0.400643	-0.25	0.5	0.379275	3.88833	0.391202	3.69333	0.411513	-0.195	0.5	0.401742		-0.13966	0.0553984	-0.248241	-0.0310791	Mohammed Khudair, Fiona Chun Man Ling	February 2022
Vik 2015 (composite score)	SB_short	Pre-post mean SD	1662	1663	1569	1578																0.002	0.02	-0.0372	0.0412	Mohammed Khudair, Fiona Chun Man Ling	February 2022
RCT Knowledge
Moitra 2021	knowledge_short	Pre-post mean SD	292	206	292	206	5.32	2.5	6.15	1.8	0.83	0.5	2.23383	5.29	2.6	4.98	2.1	-0.31	0.5	2.38956		0.495766	0.0923352	0.314788	0.676743	Mohammed Khudair, Fiona Chun Man Ling	February 2022
Vik 2015 (composite score)	knowledge_short	means, CI	1663	1662	1569	1578																0.016	0.027	-0.03692	0.06892	Mohammed Khudair, Fiona Chun Man Ling	February 2022
RCT Subjective norm
Zhang 2020	subj norm	Pre-post mean SD	24	27	24	27	2.41	0.69	2.83	0.69	0.42	0.5	0.69	2.6	0.55	2.75	0.61	0.15	0.5	0.582323		0.425101	0.283682	-0.130915	0.981118	Mohammed Khudair, Fiona Chun Man Ling	February 2022
Vik 2015 (composite score)	subj norm	means, CI	1663	1662	1569	1578																0	0.027	-0.05292	0.05292	Mohammed Khudair, Fiona Chun Man Ling	February 2022
Other determinants (narrative)
Quaresma 2014	peer suppot	Pre-post mean SD	412	203	674	205	6.46	2.22	6.65	2.26	0.19	0.5	2.24027	5.83	1.92	5.69	2.25	-0.14	0.5	2.1045		0.150242	0.0798409	-0.00624602	0.30673	Mohammed Khudair, Fiona Chun Man Ling	February 2022
	parental social support	Pre-post mean SD	410	202	680	204	5.97	2.03	6.22	2.12	0.25	0.5	2.07646	5.34	1.8	5.1	1.95	-0.24	0.5	1.87949		0.243334	0.0800377	0.0864604	0.400208	Mohammed Khudair, Fiona Chun Man Ling	February 2022
	teacher support		419	203	685	206	6.4	1.91	6.43	2.04	0.03	0.5	1.97821	5.48	1.61	5.29	1.62	-0.19	0.5	1.61502		0.117795	0.0795111	-0.0380467	0.273637	Mohammed Khudair, Fiona Chun Man Ling	February 2022
	parental encouragement		404	200	675	204	5.09	1.72	4.91	1.66	-0.18	0.5	1.6908	4.9	1.58	4.59	1.69	-0.31	0.5	1.63777		0.0776835	0.0799179	-0.0789556	0.234323	Mohammed Khudair, Fiona Chun Man Ling	February 2022
	amotivation		412	203	668	206	2.3	3.81	2.55	3.96	0.25	0.5	3.88717	1.66	3.13	1.71	3.52	0.05	0.5	3.34211		0.0538155	0.0797059	-0.102408	0.210039	Mohammed Khudair, Fiona Chun Man Ling	February 2022
	ext motivation		413	204	673	206	4.93	4.23	4.23	4.27	-0.7	0.5	4.25014	3.07	3.46	3.28	3.65	0.21	0.5	3.55881		-0.225523	0.0798072	-0.381945	-0.0691011	Mohammed Khudair, Fiona Chun Man Ling	February 2022
	introjected motivation		401	200	656	204	4.44	3.35	4.7	3.49	0.26	0.5	3.42215	4.49	3.32	4.86	3.42	0.37	0.5	3.37111		-0.0323028	0.0801683	-0.189433	0.124827	Mohammed Khudair, Fiona Chun Man Ling	February 2022
	identified motivation		413	204	667	206	11.38	3.85	11.35	3.05	-0.03	0.5	3.51888	11.85	2.95	11.2	3.29	-0.65	0.5	3.13386		0.182534	0.0798292	0.0260691	0.339	Mohammed Khudair, Fiona Chun Man Ling	February 2022
	intrinsic motivation		414	204	666	206	13.21	3.24	13.06	3.06	-0.15	0.5	3.15385	13.12	3.14	12.37	3.59	-0.75	0.5	3.38749		0.185603	0.0798475	0.0291014	0.342104	Mohammed Khudair, Fiona Chun Man Ling	February 2022
Salmon	TV viewing style	Pre-post mean SD	436	472	436	472	19.8	3.1	20.1	3.2	0.3	0.5	3.15119	19.1	3.3	19.2	3.8	0.1	0.5	3.57631		0.0591912	0.0664391	-0.0710294	0.189412	Mohammed Khudair, Fiona Chun Man Ling	February 2022
Zhang	PBC	Pre-post mean SD	24	27	24	27	3.38	0.54	3.81	0.68	0.43	0.5	0.621932	3.24	0.64	3.38	0.73	0.14	0.5	0.68942		0.440325	0.283909	-0.116137	0.996788	Mohammed Khudair, Fiona Chun Man Ling	February 2022
	exercise intention	Pre-post mean SD	24	27	24	27	3.36	0.61	3.69	0.45	0.33	0.5	0.547814	3.12	0.42	2.96	0.65	-0.16	0.5	0.570877		0.874735	0.293607	0.299265	1.45021	Mohammed Khudair, Fiona Chun Man Ling	February 2022
	outcome expectancy		24	27	24	27	3.74	0.58	4.08	0.76	0.34	0.5	0.687895	3.76	0.81	3.67	1.03	-0.09	0.5	0.939521		0.517477	0.285182	-0.0414805	1.07643	Mohammed Khudair, Fiona Chun Man Ling	February 2022
Pearce	PAC-Q (post)	mean, sd	63	72	57	56	3.4	0.8	3.4	0.9	0	0.5	0.8544	3.2	0.8	3.6	0.6	0.4	0.5	0.72111		-0.508865	0.191172	-0.883563	-0.134168	Mohammed Khudair, Fiona Chun Man Ling	February 2022
	PAC-Q (FU)		63	72	47	45	3.4	0.8	3.7	0.6	0.3	0.5	0.72111	3.2	0.8	3.5	0.6	0.3	0.5	0.72111		6.15841e-16	0.208564	-0.408785	0.408785	Mohammed Khudair, Fiona Chun Man Ling	February 2022
post	self-management (post)		63	72	57	56	2.9	0.7	2.8	0.9	-0.1	0.5	0.818535	3.2	0.8	3	0.9	-0.2	0.5	0.8544		0.11935	0.188319	-0.249755	0.488455	Mohammed Khudair, Fiona Chun Man Ling	February 2022
	Barriers (post)		63	72	57	56	2	0.7	2	0.7	0	0.5	0.7	2.2	0.8	1.9	0.5	-0.3	0.5	0.7		0.428571	0.190299	0.0555853	0.801558	Mohammed Khudair, Fiona Chun Man Ling	February 2022
	Outcome expectancy (post)		63	72	57	56	3.7	1.1	3.6	1.1	-0.1	0.5	1.1	3.5	1.2	3.9	1	0.4	0.5	1.11355		-0.451567	0.190534	-0.825014	-0.0781199	Mohammed Khudair, Fiona Chun Man Ling	February 2022
	Enjoyment (post)		63	72	57	56	3.2	0.8	3	0.7	-0.2	0.5	0.754983	3.4	0.9	3.1	0.6	-0.3	0.5	0.793725		0.128882	0.188347	-0.240278	0.498041	Mohammed Khudair, Fiona Chun Man Ling	February 2022
	self-efficacy (post)		63	72	57	56	3.5	0.9	3.5	1	0	0.5	0.953939	3.6	0.9	3.7	0.8	0.1	0.5	0.8544		-0.110844	0.188296	-0.479904	0.258216	Mohammed Khudair, Fiona Chun Man Ling	February 2022
	social support home (post)		63	72	57	56	3	1.2	3.3	1	0.3	0.5	1.11355	3.1	1.1	3.3	1.1	0.2	0.5	1.1		0.0903882	0.188248	-0.278577	0.459354	Mohammed Khudair, Fiona Chun Man Ling	February 2022
	social support (school) (post)		63	72	57	56	3	1.2	3.2	1.1	0.2	0.5	1.15326	3.2	1.1	3.1	1.1	-0.1	0.5	1.1		0.266634	0.188986	-0.103778	0.637045	Mohammed Khudair, Fiona Chun Man Ling	February 2022
FU	self-management (FU)		63	72	57	56	2.9	0.7	3.5	0.6	0.6	0.5	0.655744	3.2	0.8	3.5	0.6	0.3	0.5	0.72111		0.433897	0.190352	0.0608064	0.806988	Mohammed Khudair, Fiona Chun Man Ling	February 2022
	Barriers (FU)		63	72	57	56	2	0.7	2.8	0.8	0.8	0.5	0.754983	2.2	0.8	2.8	0.7	0.6	0.5	0.754983		0.264906	0.188975	-0.105484	0.635297	Mohammed Khudair, Fiona Chun Man Ling	February 2022
	Outcome expectancy (FU)		63	72	57	56	3.7	1.1	2.5	1.1	-1.2	0.5	1.1	3.5	1.2	2.6	1.3	-0.9	0.5	1.253		-0.253349	0.188905	-0.623602	0.116904	Mohammed Khudair, Fiona Chun Man Ling	February 2022
	Enjoyment (FU)		63	72	57	56	3.2	0.8	3.5	0.9	0.3	0.5	0.8544	3.4	0.9	3.5	1	0.1	0.5	0.953939		0.220047	0.18872	-0.149844	0.589939	Mohammed Khudair, Fiona Chun Man Ling	February 2022
	self-efficacy (FU)		63	72	57	56	3.5	0.9	3.3	0.9	-0.2	0.5	0.9	3.6	0.9	3.4	0.9	-0.2	0.8	0.56921		0	0.188152	-0.368777	0.368777	Mohammed Khudair, Fiona Chun Man Ling	February 2022
	social support home (FU)		63	72	57	56	3	1.2	3.6	1	0.6	0.5	1.11355	3.1	1.1	3.5	1	0.4	0.5	1.05357		0.184853	0.188553	-0.184711	0.554416	Mohammed Khudair, Fiona Chun Man Ling	February 2022
	social support (school) (FU)		63	72	57	56	3	1.2	3.3	1.1	0.3	0.5	1.15326	3.1	1.1	2.8	1.1	-0.3	0.5	1.1		0.533267	0.191466	0.157993	0.908541	Mohammed Khudair, Fiona Chun Man Ling	February 2022
Vik	Preferences/liking (composite)		1663	1662	1578	1569	-0.915	1.039	-0.975	1.40107	-0.06	0.5	1.25968	-0.935	0.996168	-0.995	1.40782	-0.06	0.5	1.25374		-1.76686e-16	0.035652	-0.0698778	0.0698778	Mohammed Khudair, Fiona Chun Man Ling	February 2022
	Automaticity (composite)		1663	1662	1578	1569	0.205	1.2613	0.3	1.61913	0.095	0.5	1.47317	0.205	1.26092	0.335	1.58293	0.13	0.5	1.44902		-0.0239538	0.0356532	-0.0938341	0.0459266	Mohammed Khudair, Fiona Chun Man Ling	February 2022
	Awareness (composite)		1663	1662	1578	1569	0.23	1.12646	0.56	1.48852	0.33	0.5	1.34456	0.27	1.21617	0.42	1.53601	0.15	0.5	1.40369		0.130963	0.0356902	0.06101	0.200915	Mohammed Khudair, Fiona Chun Man Ling	February 2022
	Parental modelling (composite)		1663	1662	1578	1569	-0.28	0.906916	-0.015	1.10807	0.265	0.5	1.02244	-0.01	0.859173	-0.005	1.15097	0.005	0.5	1.03635		0.25257	0.0357938	0.182414	0.322726	Mohammed Khudair, Fiona Chun Man Ling	February 2022
	Availability (composite)		1663	1662	1578	1569	1.28	0.333968	1.34	0.423529	0.06	0.5	0.386609	1.27875	0.33209	1.325	0.448387	0.04625	0.5	0.557974		0.0286473	0.0356538	-0.0412341	0.0985287	Mohammed Khudair, Fiona Chun Man Ling	February 2022

## Sheet: community with other settings
Author, year	Outcome	Statistics	INT N pre	CON N pre	INT N post	CON N post	INT Mean pre	INT SD pre	INT Mean post	INT SD post	INT Mean change	INT Pre-post corr	INT SD pooled	CON Mean pre	CON SD pre	CON Mean post	CON SD post	CON Mean change	CON Pre-post corr	CON SD pooled	p value	SMD_SB	SE_SB	LL	UL	Data extractors	Date of data extraction
Branscum 2013	PA_short	Pre-post mean SD	37	34	37	34	69.73	63.66	88.38	68.9	18.65	0.5	66.4352	65.29	55.01	69.71	45.36	4.42	0.5	50.8761		0.239145	0.238415	-0.228148	0.706438	Mohammed Khudair, Fiona Chun Man Ling	February 2022
Branscum 2013	PA_medium	Pre-post mean SD	37	34	37	34	69.73	63.66	106.21	64.65	36.48	0.5	64.1607	65.29	55.01	100.58	75.27	35.29	0.5	67.4616		0.0180961	0.237573	-0.447548	0.48374	Mohammed Khudair, Fiona Chun Man Ling	February 2022
	SB (post)		37	34	37	34	116.76	70.99	83.51	70.76	-36.48	0.5	70.8753	83.82	67.2	70.59	57.63	13.23	0.5	62.9629		-0.739651	0.245543	-1.22092	-0.258386	Mohammed Khudair, Fiona Chun Man Ling	February 2022
	SB (fu)		37	34	37	34	116.76	70.99	88.38	70.69	33.25	0.5	70.8405	83.82	67.2	77.64	51.23	6.18	0.5	60.8087		0.408712	0.240032	-0.0617503	0.879174	Mohammed Khudair, Fiona Chun Man Ling	February 2022
	Self-eff (post) (composite score)	Pre-post mean SD	37	34	37	34	4.97	3.56	6.68	3.45	1.71	0.5	3.50629	4.5	3.57	5.26	3.82	0.76	0.5	3.70134		0.326867	0.179433	-0.0248217	0.678555	Mohammed Khudair, Fiona Chun Man Ling	February 2022
		Pre-post mean SD	37	34	37	34	4.97	3.56	6.89	3.23	1.92	0.5	3.40701	4.5	3.57	5.79	3.93	1.29	0.5	3.76294						Mohammed Khudair, Fiona Chun Man Ling	February 2022
			37	34	37	34	4.59	2.34	5.27	2.51	0.68	0.5	2.42946	3.85	2.41	4.24	2.5	0.39	0.5	2.45624						Mohammed Khudair, Fiona Chun Man Ling	February 2022
	self-eff (FU) (composite score)		37	34	37	34	4.59	2.34	4.86	2.39	0.27	0.5	2.3654	3.85	2.41	3.76	2.69	-0.09	0.5	2.5615		0.181393	0.178542	-0.168549	0.531336	Mohammed Khudair, Fiona Chun Man Ling	February 2022
			37	34	37	34	27.33	16.93	30.33	17.7	3	0.5	17.3278	27.42	14.43	28.42	17.9	1	0.5	16.442						Mohammed Khudair, Fiona Chun Man Ling	February 2022
	self control (post) (composite score)		37	34	37	34	27.33	16.93	30.06	16.53	2.73	0.5	16.7336	27.42	14.43	26.52	17.87	-0.9	0.5	16.4225		0.212307	0.17848	-0.137514	0.562127	Mohammed Khudair, Fiona Chun Man Ling	February 2022
			37	34	37	34	5.32	3.57	6.68	2.91	1.36	0.5	3.29003	5.18	4.1	5.62	4.3	0.44	0.5	4.20357						Mohammed Khudair, Fiona Chun Man Ling	February 2022
	self control (FU) (composite score)		37	34	37	34	5.32	3.57	6.51	3.19	1.19	0.5	3.39598	5.18	4.1	5.68	3.87	0.5	0.5	3.98997		0.177781	0.178455	-0.171992	0.527553	Mohammed Khudair, Fiona Chun Man Ling	February 2022
			37	34	37	34	4.57	2.62	5.24	2.27	0.67	0.5	2.46372	3.79	2.76	3.67	2.65	-0.12	0.5	2.70668						Mohammed Khudair, Fiona Chun Man Ling	February 2022
	expectatons (post) (composite score)		37	34	37	34	4.57	2.62	5.14	2.69	0.57	0.5	2.65569	3.79	2.76	3.79	2.83	0	0.5	2.79566		0.199513	0.178452	-0.150253	0.549278	Mohammed Khudair, Fiona Chun Man Ling	February 2022
			37	34	37	34	25.88	19.92	30.41	18.18	4.53	0.5	19.1095	30.18	16.91	29.52	18.54	-0.66	0.5	17.7811						Mohammed Khudair, Fiona Chun Man Ling	February 2022
	expectatons (FU) (composite score)		37	34	37	34	25.88	19.92	33.24	19.81	7.36	0.5	19.8652	30.18	16.91	26.61	19.57	-3.57	0.5	18.3849		0.394491	0.179216	0.0432285	0.745754	Mohammed Khudair, Fiona Chun Man Ling	February 2022
Christensen	Active trips to sch		498	516	498	516	87.8	26.187	88.8	24.4792	1	0.5	25.3763	84.3	29.5535	85.3	29.5535	1	0.5	29.5535		0	0.0628173	-0.123122	0.123122	Mohammed Khudair, Fiona Chun Man Ling	February 2022
	Perceived safe route		498	516	498	516	93.4	26.187	90.5	30.7413	-2.9	0.5	28.7361	87.2	35.9278	88.9	33.0304	1.7	0.5	34.5703		-0.144477	0.0628992	-0.26776	-0.0211947	Mohammed Khudair, Fiona Chun Man Ling	February 2022
	Parents encourage		498	516	498	516	47.8	49.5277	55.7	48.9584	7.9	0.5	49.2455	47.5	48.6764	50.8	48.6764	3.3	0.5	48.6764		0.0939606	0.062852	-0.0292293	0.21715	Mohammed Khudair, Fiona Chun Man Ling	February 2022
	Attitude		498	516	498	516	93	25.0485	88.9	31.3106	-4.1	0.5	28.6966	92.8	24.3382	84.6	35.3483	-8.2	0.5	31.3295		0.13637	0.0628903	0.0131049	0.259635	Mohammed Khudair, Fiona Chun Man Ling	February 2022
